# Supplementary material for: Prefrontal engrams of long-term fear memory perpetuate pain perception
Source: Nat Neurosci. 2023 Apr 6;26(5):820–9. doi: 10.1038/s41593-023-01291-x (PMC10166861; doi:10.1038/s41593-023-01291-x)
Supplement: Supplementary file 7 — Excel sheet with detailed information on numerous statistical comparisons in data corresponding to projection analyses. [file 41593_2023_1291_MOESM7_ESM.xls]

## Sheet: Tabelle1
Compare each cell mean with the other cell mean in that row											Compare each cell mean with the other cell mean in that row											Compare each cell mean with the other cell mean in that row											Compare each cell mean with the other cell mean in that row											Compare each cell mean with the other cell mean in that row
Number of families	1										Number of families	1										Number of families	1										Number of families	1										Number of families	1
Number of comparisons per family	38										Number of comparisons per family	38										Number of comparisons per family	38										Number of comparisons per family	38										Number of comparisons per family	38
Alpha	0.05										Alpha	0.05										Alpha	0.05										Alpha	0.05										Alpha	0.05
Šídák's multiple comparisons test	Predicted (LS) mean diff,	95,00% CI of diff,	Below threshold?	Summary	Adjusted P Value						Šídák's multiple comparisons test	Predicted (LS) mean diff,	95,00% CI of diff,	Below threshold?	Summary	Adjusted P Value						Šídák's multiple comparisons test	Predicted (LS) mean diff,	95,00% CI of diff,	Below threshold?	Summary	Adjusted P Value						Šídák's multiple comparisons test	Predicted (LS) mean diff,	95,00% CI of diff,	Below threshold?	Summary	Adjusted P Value						Šídák's multiple comparisons test	Predicted (LS) mean diff,	95,00% CI of diff,	Below threshold?	Summary	Adjusted P Value
Fear recall - Sham no FC											Fear recall - Sham FC											Sham no FC - Sham FC											Sham no FC - SNI no FC											SNI no FC - SNI FC
Amygdala: basolateral ncl	494.1	-528,9 to 1517	No	ns	0.9924						Amygdala: basolateral ncl	-313.4	-1097 to 470,0	No	ns	0.9998						Amygdala: basolateral ncl	-807.5	-1566 to -49,48	Yes	*	0.0241						Amygdala: basolateral ncl	-198	-1107 to 710,5	No	ns	>0,9999						Amygdala: basolateral ncl	-480.1	-1392 to 432,1	No	ns	0.9732
Amygdala: central amygdala capsular part	171.9	-820,6 to 1164	No	ns	>0,9999						Amygdala: central amygdala capsular part	-197.3	-958,6 to 564,0	No	ns	>0,9999						Amygdala: central amygdala capsular part	-369.3	-1135 to 396,9	No	ns	0.9928						Amygdala: central amygdala capsular part	-58.53	-949,8 to 832,8	No	ns	>0,9999						Amygdala: central amygdala capsular part	-274.9	-1164 to 613,9	No	ns	>0,9999
Amygdala: central amygdala lateral part	17.71	-1198 to 1233	No	ns	>0,9999						Amygdala: central amygdala lateral part	-122	-1036 to 791,6	No	ns	>0,9999						Amygdala: central amygdala lateral part	-139.7	-1059 to 779,8	No	ns	>0,9999						Amygdala: central amygdala lateral part	59.38	-1108 to 1226	No	ns	>0,9999						Amygdala: central amygdala lateral part	-196	-1413 to 1021	No	ns	>0,9999
Amygdala: central amygdala medial part	22.48	-1067 to 1112	No	ns	>0,9999						Amygdala: central amygdala medial part	-403.5	-1225 to 417,5	No	ns	0.9901						Amygdala: central amygdala medial part	-426	-1288 to 436,0	No	ns	0.9892						Amygdala: central amygdala medial part	-94.93	-1091 to 901,2	No	ns	>0,9999						Amygdala: central amygdala medial part	-7.771	-970,2 to 954,6	No	ns	>0,9999
Amygdala: central nuclei	34.17	-933,2 to 1002	No	ns	>0,9999						Amygdala: central nuclei	-289	-1026 to 447,6	No	ns	0.9999						Amygdala: central nuclei	-323.1	-1089 to 443,0	No	ns	0.9993						Amygdala: central nuclei	28.05	-900,7 to 956,8	No	ns	>0,9999						Amygdala: central nuclei	-243.1	-1183 to 696,4	No	ns	>0,9999
Amygdala: lateral nuclei	802.7	-249,9 to 1855	No	ns	0.4232						Amygdala: lateral nuclei	-397.1	-1197 to 402,8	No	ns	0.9884						Amygdala: lateral nuclei	-1200	-2005 to -394,8	Yes	****	<0,0001						Amygdala: lateral nuclei	-369	-1328 to 589,8	No	ns	>0,9999						Amygdala: lateral nuclei	-456.6	-1448 to 535,0	No	ns	0.9966
Anterior cingulate cortex	1120	304,7 to 1935	Yes	***	0.0004						Anterior cingulate cortex	-160.9	-906,8 to 585,0	No	ns	>0,9999						Anterior cingulate cortex	-1281	-1993 to -568,8	Yes	****	<0,0001						Anterior cingulate cortex	-354.4	-1120 to 411,5	No	ns	0.9963						Anterior cingulate cortex	-446.1	-1371 to 478,5	No	ns	0.9926
Claustrum	708.5	73,01 to 1344	Yes	*	0.0134						Claustrum	-172.8	-687,0 to 341,3	No	ns	>0,9999						Claustrum	-881.3	-1412 to -350,5	Yes	****	<0,0001						Claustrum	-284.1	-997,4 to 429,2	No	ns	0.9998						Claustrum	-374.1	-1165 to 417,1	No	ns	0.9947
Habenula: lateral habenula	45.17	-866,5 to 956,8	No	ns	>0,9999						Habenula: lateral habenula	-237.2	-1058 to 583,8	No	ns	>0,9999						Habenula: lateral habenula	-282.4	-969,0 to 404,2	No	ns	0.9996						Habenula: lateral habenula	29.7	-886,3 to 945,7	No	ns	>0,9999						Habenula: lateral habenula	184.7	-1127 to 1496	No	ns	>0,9999
Habenula: medial habenula	83.97	-775,5 to 943,5	No	ns	>0,9999						Habenula: medial habenula	-55.43	-808,6 to 697,8	No	ns	>0,9999						Habenula: medial habenula	-139.4	-761,3 to 482,5	No	ns	>0,9999						Habenula: medial habenula	362.3	-462,9 to 1187	No	ns	0.9986						Habenula: medial habenula	116.2	-995,1 to 1228	No	ns	>0,9999
Insular: Agranular dorsal cortex	657.5	-380,0 to 1695	No	ns	0.8027						Insular: Agranular dorsal cortex	-621.3	-1404 to 161,0	No	ns	0.3386						Insular: Agranular dorsal cortex	-1279	-2153 to -404,3	Yes	***	0.0001						Insular: Agranular dorsal cortex	-262.5	-1309 to 783,6	No	ns	>0,9999						Insular: Agranular dorsal cortex	-470.8	-1566 to 624,6	No	ns	0.999
Insular: Agranular posterior cortex	1083	240,2 to 1926	Yes	**	0.0015						Insular: Agranular posterior cortex	-393.6	-1067 to 279,6	No	ns	0.9063						Insular: Agranular posterior cortex	-1477	-2170 to -783,3	Yes	****	<0,0001						Insular: Agranular posterior cortex	-478.3	-1554 to 597,6	No	ns	0.9982						Insular: Agranular posterior cortex	-922.7	-2114 to 269,0	No	ns	0.3909
Insular: Agranular ventral cortex	545.2	-542,0 to 1632	No	ns	0.9865						Insular: Agranular ventral cortex	-481.7	-1280 to 316,6	No	ns	0.8719						Insular: Agranular ventral cortex	-1027	-1960 to -93,70	Yes	*	0.016						Insular: Agranular ventral cortex	77.58	-1014 to 1169	No	ns	>0,9999						Insular: Agranular ventral cortex	-457.1	-1552 to 638,3	No	ns	0.9995
Nucleus accumbens, core	106.9	-690,9 to 904,7	No	ns	>0,9999						Nucleus accumbens, core	-174.7	-878,5 to 529,0	No	ns	>0,9999						Nucleus accumbens, core	-281.6	-965,0 to 401,7	No	ns	0.9996						Nucleus accumbens, core	-80.91	-883,3 to 721,4	No	ns	>0,9999						Nucleus accumbens, core	-170.7	-1094 to 752,6	No	ns	>0,9999
Periaqueductal gray	285.6	-397,4 to 968,7	No	ns	0.9994						Periaqueductal gray	-270	-821,5 to 281,4	No	ns	0.9906						Periaqueductal gray	-555.7	-1111 to -0,6599	Yes	*	0.0494						Periaqueductal gray	-77.05	-751,8 to 597,8	No	ns	>0,9999						Periaqueductal gray	-583.9	-1300 to 131,7	No	ns	0.2865
Periaqueductal gray: dorsolateral column	297.2	-545,7 to 1140	No	ns	>0,9999						Periaqueductal gray: dorsolateral column	-146.3	-820,1 to 527,4	No	ns	>0,9999						Periaqueductal gray: dorsolateral column	-443.5	-1105 to 218,4	No	ns	0.7033						Periaqueductal gray: dorsolateral column	-87.67	-853,6 to 678,3	No	ns	>0,9999						Periaqueductal gray: dorsolateral column	-435	-1224 to 354,4	No	ns	0.9519
Periaqueductal gray: dorsomedial column	456.4	-403,1 to 1316	No	ns	0.9698						Periaqueductal gray: dorsomedial column	-256.4	-930,1 to 417,3	No	ns	>0,9999						Periaqueductal gray: dorsomedial column	-712.8	-1391 to -34,77	Yes	*	0.0283						Periaqueductal gray: dorsomedial column	-173.7	-956,5 to 609,2	No	ns	>0,9999						Periaqueductal gray: dorsomedial column	-618.2	-1401 to 164,1	No	ns	0.3487
Periaqueductal gray: lateral column	242.8	-568,1 to 1054	No	ns	>0,9999						Periaqueductal gray: lateral column	-251.4	-909,0 to 406,3	No	ns	>0,9999						Periaqueductal gray: lateral column	-494.2	-1142 to 153,5	No	ns	0.4224						Periaqueductal gray: lateral column	31.33	-719,8 to 782,5	No	ns	>0,9999						Periaqueductal gray: lateral column	-602.5	-1385 to 179,9	No	ns	0.4024
Periaqueductal gray: ventrolateral column	235.3	-997,5 to 1468	No	ns	>0,9999						Periaqueductal gray: ventrolateral column	-44.87	-965,7 to 875,9	No	ns	>0,9999						Periaqueductal gray: ventrolateral column	-280.2	-1306 to 745,5	No	ns	>0,9999						Periaqueductal gray: ventrolateral column	276.5	-875,8 to 1429	No	ns	>0,9999						Periaqueductal gray: ventrolateral column	-713.3	-1809 to 382,1	No	ns	0.7569
Thalamus: anterodorsal ncl	-161.5	-1179 to 856,4	No	ns	>0,9999						Thalamus: anterodorsal ncl	92.44	-828,4 to 1013	No	ns	>0,9999						Thalamus: anterodorsal ncl	254	-572,5 to 1080	No	ns	>0,9999						Thalamus: anterodorsal ncl	948	86,16 to 1810	Yes	*	0.0161						Thalamus: anterodorsal ncl	27.07	-978,1 to 1032	No	ns	>0,9999
Thalamus: anteromedial ncl	-10.77	-930,7 to 909,1	No	ns	>0,9999						Thalamus: anteromedial ncl	-154.6	-936,9 to 627,7	No	ns	>0,9999						Thalamus: anteromedial ncl	-143.8	-911,4 to 623,7	No	ns	>0,9999						Thalamus: anteromedial ncl	-50.5	-852,9 to 751,9	No	ns	>0,9999						Thalamus: anteromedial ncl	-74.15	-967,4 to 819,1	No	ns	>0,9999
Thalamus: anteroventral ncl	-12.17	-913,6 to 889,3	No	ns	>0,9999						Thalamus: anteroventral ncl	183.5	-598,8 to 965,8	No	ns	>0,9999						Thalamus: anteroventral ncl	195.7	-555,0 to 946,4	No	ns	>0,9999						Thalamus: anteroventral ncl	664.7	-107,2 to 1437	No	ns	0.1964						Thalamus: anteroventral ncl	334.2	-546,1 to 1214	No	ns	>0,9999
Thalamus: central lateral ncl	263.1	-665,3 to 1191	No	ns	>0,9999						Thalamus: central lateral ncl	-902.6	-1708 to -96,94	Yes	*	0.0126						Thalamus: central lateral ncl	-1166	-1916 to -415,0	Yes	****	<0,0001						Thalamus: central lateral ncl	-782	-1673 to 109,3	No	ns	0.1698						Thalamus: central lateral ncl	229.1	-830,5 to 1289	No	ns	>0,9999
Thalamus: central medial ncl	496.6	-269,7 to 1263	No	ns	0.7654						Thalamus: central medial ncl	-274.2	-947,3 to 399,0	No	ns	0.9997						Thalamus: central medial ncl	-770.7	-1393 to -148,8	Yes	**	0.0028						Thalamus: central medial ncl	-1047	-1742 to -352,8	Yes	****	<0,0001						Thalamus: central medial ncl	-404.6	-1267 to 458,1	No	ns	0.9954
Thalamus: interanterodorsal ncl	115	-1022 to 1252	No	ns	>0,9999						Thalamus: interanterodorsal ncl	-126.5	-1143 to 890,0	No	ns	>0,9999						Thalamus: interanterodorsal ncl	-241.5	-1193 to 710,2	No	ns	>0,9999						Thalamus: interanterodorsal ncl	-396.3	-1336 to 542,9	No	ns	0.9993						Thalamus: interanterodorsal ncl	221.7	-873,7 to 1317	No	ns	>0,9999
Thalamus: interanteromedial ncl	275.1	-925,1 to 1475	No	ns	>0,9999						Thalamus: interanteromedial ncl	-779.2	-1821 to 262,4	No	ns	0.4656						Thalamus: interanteromedial ncl	-1054	-1974 to -134,9	Yes	**	0.0091						Thalamus: interanteromedial ncl	-982.3	-1941 to -23,56	Yes	*	0.0382						Thalamus: interanteromedial ncl	-450.5	-1668 to 766,8	No	ns	>0,9999
Thalamus: intermediodorsal ncl	475.2	-585,8 to 1536	No	ns	0.9979						Thalamus: intermediodorsal ncl	-183.8	-1084 to 716,6	No	ns	>0,9999						Thalamus: intermediodorsal ncl	-659	-1504 to 185,9	No	ns	0.3757						Thalamus: intermediodorsal ncl	-1200	-2328 to -73,02	Yes	*	0.0243						Thalamus: intermediodorsal ncl	-69.99	-1450 to 1310	No	ns	>0,9999
Thalamus: lateral dorsal ncl	552.8	-348,6 to 1454	No	ns	0.851						Thalamus: lateral dorsal ncl	265.3	-491,2 to 1022	No	ns	>0,9999						Thalamus: lateral dorsal ncl	-287.5	-1011 to 435,9	No	ns	0.9998						Thalamus: lateral dorsal ncl	-12.62	-903,9 to 878,7	No	ns	>0,9999						Thalamus: lateral dorsal ncl	240.8	-798,7 to 1280	No	ns	>0,9999
Thalamus: mediodorsal ncl	448.1	-318,2 to 1214	No	ns	0.906						Thalamus: mediodorsal ncl	-678.7	-1336 to -21,06	Yes	*	0.0352						Thalamus: mediodorsal ncl	-1127	-1732 to -522,0	Yes	****	<0,0001						Thalamus: mediodorsal ncl	-1050	-1723 to -375,8	Yes	****	<0,0001						Thalamus: mediodorsal ncl	-2327	-3167 to -1487	Yes	****	<0,0001
Thalamus: paracentral nucleus	313.2	-436,8 to 1063	No	ns	0.9995						Thalamus: paracentral nucleus	-683.9	-1349 to -18,90	Yes	*	0.0366						Thalamus: paracentral nucleus	-997.2	-1595 to -399,7	Yes	****	<0,0001						Thalamus: paracentral nucleus	-1041	-1732 to -351,0	Yes	****	<0,0001						Thalamus: paracentral nucleus	-164.4	-1058 to 728,9	No	ns	>0,9999
Thalamus: paratential nucleus	-897	-2229 to 434,5	No	ns	0.6921						Thalamus: paratential nucleus	-786.7	-1857 to 283,1	No	ns	0.5035						Thalamus: paratential nucleus	110.3	-966,4 to 1187	No	ns	>0,9999						Thalamus: paratential nucleus	1134	-89,92 to 2358	No	ns	0.1067						Thalamus: parential nucleus	-2851	-4068 to -1634	Yes	****	<0,0001
Thalamus: paraventricular nucleus	283.1	-415,6 to 981,9	No	ns	0.9997						Thalamus: paraventricular nucleus	-235	-859,1 to 389,0	No	ns	>0,9999						Thalamus: paraventricular nucleus	-518.2	-1080 to 44,02	No	ns	0.112						Thalamus: paraventricular nucleus	-375.3	-1046 to 295,5	No	ns	0.9422						Thalamus: paraventricular nucleus	-503.3	-1327 to 320,9	No	ns	0.8569
Thalamus: posterior nucleus	390.6	-647,0 to 1428	No	ns	>0,9999						Thalamus: posterior nucleus	-94.21	-1040 to 851,4	No	ns	>0,9999						Thalamus: posterior nucleus	-484.8	-1357 to 387,5	No	ns	0.9468						Thalamus: posterior nucleus	194.9	-1001 to 1391	No	ns	>0,9999						Thalamus: posterior nucleus	-345	-1823 to 1133	No	ns	>0,9999
Thalamus: ventral lateral nucleus	229	-649,8 to 1108	No	ns	>0,9999						Thalamus: ventral lateral nucleus	-151.2	-899,8 to 597,3	No	ns	>0,9999						Thalamus: ventral lateral nucleus	-380.2	-1116 to 355,9	No	ns	0.9794						Thalamus: ventral lateral nucleus	-395.5	-1261 to 469,9	No	ns	0.997						Thalamus: ventral lateral nucleus	103.5	-858,9 to 1066	No	ns	>0,9999
Thalamus: ventral medial nucleus	358.6	-490,1 to 1207	No	ns	0.9993						Thalamus: ventral medial nucleus	-1192	-1975 to -409,9	Yes	****	<0,0001						Thalamus: ventral medial nucleus	-1551	-2253 to -848,6	Yes	****	<0,0001						Thalamus: ventral medial nucleus	-1683	-2475 to -891,5	Yes	****	<0,0001						Thalamus: ventral medial nucleus	-278.8	-1245 to 687,0	No	ns	>0,9999
Thalamus: ventral posterolateral nucleus	260.2	-651,4 to 1172	No	ns	>0,9999						Thalamus: ventral posterolateral nucleus	100.8	-733,2 to 934,8	No	ns	>0,9999						Thalamus: ventral posterolateral nucleus	-159.4	-861,7 to 542,8	No	ns	>0,9999						Thalamus: ventral posterolateral nucleus	206.1	-636,1 to 1048	No	ns	>0,9999						Thalamus: ventral posterolateral nucleus	-174.3	-1214 to 865,2	No	ns	>0,9999
Thalamus: ventral posteromedial nucleus	169.2	-759,2 to 1098	No	ns	>0,9999						Thalamus: ventral posteromedial nucleus	-1.873	-863,2 to 859,4	No	ns	>0,9999						Thalamus: ventral posteromedial nucleus	-171.1	-981,9 to 639,8	No	ns	>0,9999						Thalamus: ventral posteromedial nucleus	307.2	-768,7 to 1383	No	ns	>0,9999						Thalamus: ventral posteromedial nucleus	-127.3	-1508 to 1253	No	ns	>0,9999
Zona incerta	704.6	-217,1 to 1626	No	ns	0.418						Zona incerta	-414.1	-1263 to 434,9	No	ns	0.9912						Zona incerta	-1119	-1849 to -388,8	Yes	****	<0,0001						Zona incerta	-203.5	-1129 to 721,7	No	ns	>0,9999						Zona incerta	-440.8	-1562 to 680,4	No	ns	0.9998
Test details	Predicted (LS) mean 1	Predicted (LS) mean 2	Predicted (LS) mean diff,	SE of diff,	N1	N2	t	DF			Test details	Predicted (LS) mean 1	Predicted (LS) mean 2	Predicted (LS) mean diff,	SE of diff,	N1	N2	t	DF			Test details	Predicted (LS) mean 1	Predicted (LS) mean 2	Predicted (LS) mean diff,	SE of diff,	N1	N2	t	DF			Test details	Predicted (LS) mean 1	Predicted (LS) mean 2	Predicted (LS) mean diff,	SE of diff,	N1	N2	t	DF			Test details	Predicted (LS) mean 1	Predicted (LS) mean 2	Predicted (LS) mean diff,	SE of diff,	N1
Fear recall - Sham no FC											Fear recall - Sham FC											Sham no FC - Sham FC											Sham no FC - SNI no FC											SNI no FC - SNI FC
Amygdala: basolateral ncl	3628	3134	494.1	318	8	9	1.554	779			Amygdala: basolateral ncl	3628	3941	-313.4	243.6	8	17	1.287	845			Amygdala: basolateral ncl	3134	3941	-807.5	235.8	9	17	3.425	928			Amygdala: basolateral ncl	3134	3332	-198	282.4	9	11	0.7012	798			Amygdala: basolateral ncl	3332	3812	-480.1	283.6	11
Amygdala: central amygdala capsular part	2805	2633	171.9	308.5	9	9	0.5572	779			Amygdala: central amygdala capsular part	2805	3003	-197.3	236.7	9	16	0.8337	845			Amygdala: central amygdala capsular part	2633	3003	-369.3	238.3	9	16	1.55	928			Amygdala: central amygdala capsular part	2633	2692	-58.53	277.1	9	12	0.2112	798			Amygdala: central amygdala capsular part	2692	2967	-274.9	276.4	12
Amygdala: central amygdala lateral part	2453	2435	17.71	377.8	6	6	0.04686	779			Amygdala: central amygdala lateral part	2453	2575	-122	284.1	6	12	0.4293	845			Amygdala: central amygdala lateral part	2435	2575	-139.7	286	6	12	0.4884	928			Amygdala: central amygdala lateral part	2435	2376	59.38	362.8	6	6	0.1637	798			Amygdala: central amygdala lateral part	2376	2572	-196	378.5	6
Amygdala: central amygdala medial part	2575	2553	22.48	338.7	8	7	0.06637	779			Amygdala: central amygdala medial part	2575	2979	-403.5	255.3	8	13	1.581	845			Amygdala: central amygdala medial part	2553	2979	-426	268.1	7	13	1.589	928			Amygdala: central amygdala medial part	2553	2648	-94.93	309.7	7	10	0.3066	798			Amygdala: central amygdala medial part	2648	2655	-7.771	299.3	10
Amygdala: central nuclei	2584	2550	34.17	300.7	10	9	0.1136	779			Amygdala: central nuclei	2584	2873	-289	229	10	16	1.262	845			Amygdala: central nuclei	2550	2873	-323.1	238.3	9	16	1.356	928			Amygdala: central nuclei	2550	2522	28.05	288.7	9	10	0.09717	798			Amygdala: central nuclei	2522	2765	-243.1	292.1	10
Amygdala: lateral nuclei	3539	2736	802.7	327.2	8	8	2.453	779			Amygdala: lateral nuclei	3539	3936	-397.1	248.7	8	15	1.597	845			Amygdala: lateral nuclei	2736	3936	-1200	250.4	8	15	4.792	928			Amygdala: lateral nuclei	2736	3105	-369	298.1	8	10	1.238	798			Amygdala: lateral nuclei	3105	3561	-456.6	308.3	10
Anterior cingulate cortex	4017	2897	1120	253.5	12	15	4.419	779			Anterior cingulate cortex	4017	4178	-160.9	231.9	12	12	0.6937	845			Anterior cingulate cortex	2897	4178	-1281	221.5	15	12	5.783	928			Anterior cingulate cortex	2897	3251	-354.4	238.1	15	13	1.488	798			Anterior cingulate cortex	3251	3697	-446.1	287.5	13
Claustrum	2948	2239	708.5	197.5	23	21	3.587	779			Claustrum	2948	3121	-172.8	159.9	23	28	1.081	845			Claustrum	2239	3121	-881.3	165.1	21	28	5.338	928			Claustrum	2239	2523	-284.1	221.8	21	13	1.281	798			Claustrum	2523	2897	-374.1	246	13
Habenula: lateral habenula	2749	2704	45.17	283.4	8	16	0.1594	779			Habenula: lateral habenula	2749	2986	-237.2	255.3	8	13	0.9292	845			Habenula: lateral habenula	2704	2986	-282.4	213.6	16	13	1.322	928			Habenula: lateral habenula	2704	2674	29.7	284.8	16	7	0.1043	798			Habenula: lateral habenula	2674	2489	184.7	407.8	7
Habenula: medial habenula	2722	2638	83.97	267.2	9	18	0.3143	779			Habenula: medial habenula	2722	2778	-55.43	234.2	9	17	0.2367	845			Habenula: medial habenula	2638	2778	-139.4	193.4	18	17	0.7207	928			Habenula: medial habenula	2638	2276	362.3	256.5	18	9	1.412	798			Habenula: medial habenula	2276	2160	116.2	345.6	9
Insular: Agranular dorsal cortex	4050	3393	657.5	322.5	10	7	2.039	779			Insular: Agranular dorsal cortex	4050	4672	-621.3	243.3	10	12	2.554	845			Insular: Agranular dorsal cortex	3393	4672	-1279	272	7	12	4.701	928			Insular: Agranular dorsal cortex	3393	3655	-262.5	325.2	7	8	0.8072	798			Insular: Agranular dorsal cortex	3655	4126	-470.8	340.6	8
Insular: Agranular posterior cortex	4321	3238	1083	262	13	12	4.134	779			Insular: Agranular posterior cortex	4321	4714	-393.6	209.3	13	17	1.88	845			Insular: Agranular posterior cortex	3238	4714	-1477	215.6	12	17	6.848	928			Insular: Agranular posterior cortex	3238	3716	-478.3	334.5	12	5	1.43	798			Insular: Agranular posterior cortex	3716	4639	-922.7	370.6	5
Insular: Agranular ventral cortex	4180	3635	545.2	338	10	6	1.613	779			Insular: Agranular ventral cortex	4180	4662	-481.7	248.2	10	11	1.941	845			Insular: Agranular ventral cortex	3635	4662	-1027	290.3	6	11	3.538	928			Insular: Agranular ventral cortex	3635	3557	77.58	339.4	6	8	0.2286	798			Insular: Agranular ventral cortex	3557	4014	-457.1	340.6	8
Nucleus accumbens, core	3000	2893	106.9	248	13	15	0.4311	779			Nucleus accumbens, core	3000	3175	-174.7	218.8	13	14	0.7985	845			Nucleus accumbens, core	2893	3175	-281.6	212.5	15	14	1.325	928			Nucleus accumbens, core	2893	2974	-80.91	249.4	15	11	0.3244	798			Nucleus accumbens, core	2974	3145	-170.7	287.1	11
Periaqueductal gray	2758	2472	285.6	212.3	19	19	1.345	779			Periaqueductal gray	2758	3028	-270	171.5	19	26	1.575	845			Periaqueductal gray	2472	3028	-555.7	172.6	19	26	3.219	928			Periaqueductal gray	2472	2549	-77.05	209.8	19	17	0.3673	798			Periaqueductal gray	2549	3133	-583.9	222.5	17
Periaqueductal gray: dorsolateral column	2843	2545	297.2	262	12	13	1.134	779			Periaqueductal gray: dorsolateral column	2843	2989	-146.3	209.5	12	19	0.6986	845			Periaqueductal gray: dorsolateral column	2545	2989	-443.5	205.9	13	19	2.154	928			Periaqueductal gray: dorsolateral column	2545	2633	-87.67	238.1	13	15	0.3682	798			Periaqueductal gray: dorsolateral column	2633	3068	-435	245.5	15
Periaqueductal gray: dorsomedial column	2893	2437	456.4	267.2	12	12	1.708	779			Periaqueductal gray: dorsomedial column	2893	3150	-256.4	209.5	12	19	1.224	845			Periaqueductal gray: dorsomedial column	2437	3150	-712.8	210.9	12	19	3.38	928			Periaqueductal gray: dorsomedial column	2437	2611	-173.7	243.4	12	15	0.7136	798			Periaqueductal gray: dorsomedial column	2611	3229	-618.2	243.3	15
Periaqueductal gray: lateral column	2830	2587	242.8	252.1	13	14	0.9633	779			Periaqueductal gray: lateral column	2830	3081	-251.4	204.5	13	19	1.229	845			Periaqueductal gray: lateral column	2587	3081	-494.2	201.4	14	19	2.453	928			Periaqueductal gray: lateral column	2587	2556	31.33	233.5	14	15	0.1342	798			Periaqueductal gray: lateral column	2556	3158	-602.5	243.3	15
Periaqueductal gray: ventrolateral column	2897	2662	235.3	383.2	7	5	0.6141	779			Periaqueductal gray: ventrolateral column	2897	2942	-44.87	286.3	7	9	0.1567	845			Periaqueductal gray: ventrolateral column	2662	2942	-280.2	319	5	9	0.8783	928			Periaqueductal gray: ventrolateral column	2662	2385	276.5	358.2	5	8	0.772	798			Periaqueductal gray: ventrolateral column	2385	3098	-713.3	340.6	8
Thalamus: anterodorsal ncl	3623	3784	-161.5	316.4	7	11	0.5105	779			Thalamus: anterodorsal ncl	3623	3530	92.44	286.3	7	9	0.3229	845			Thalamus: anterodorsal ncl	3784	3530	254	257.1	11	9	0.988	928			Thalamus: anterodorsal ncl	3784	2836	948	267.9	11	11	3.538	798			Thalamus: anterodorsal ncl	2836	2809	27.07	312.6	11
Thalamus: anteromedial ncl	3092	3103	-10.77	285.9	10	11	0.03765	779			Thalamus: anteromedial ncl	3092	3247	-154.6	243.3	10	12	0.6356	845			Thalamus: anteromedial ncl	3103	3247	-143.8	238.7	11	12	0.6025	928			Thalamus: anteromedial ncl	3103	3154	-50.5	249.4	11	15	0.2024	798			Thalamus: anteromedial ncl	3154	3228	-74.15	277.8	15
Thalamus: anteroventral ncl	3248	3261	-12.17	280.2	10	12	0.04344	779			Thalamus: anteroventral ncl	3248	3065	183.5	243.3	10	12	0.7543	845			Thalamus: anteroventral ncl	3261	3065	195.7	233.5	12	12	0.838	928			Thalamus: anteroventral ncl	3261	2596	664.7	240	12	16	2.77	798			Thalamus: anteroventral ncl	2596	2262	334.2	273.7	16
Thalamus: central lateral ncl	2744	2481	263.1	288.6	9	12	0.9117	779			Thalamus: central lateral ncl	2744	3646	-902.6	250.5	9	12	3.603	845			Thalamus: central lateral ncl	2481	3646	-1166	233.5	12	12	4.993	928			Thalamus: central lateral ncl	2481	3263	-782	277.1	12	9	2.822	798			Thalamus: central lateral ncl	3263	3034	229.1	329.5	9
Thalamus: central medial ncl	3346	2849	496.6	238.2	13	18	2.085	779			Thalamus: central medial ncl	3346	3620	-274.2	209.3	13	17	1.31	845			Thalamus: central medial ncl	2849	3620	-770.7	193.4	18	17	3.984	928			Thalamus: central medial ncl	2849	3897	-1047	215.9	18	16	4.851	798			Thalamus: central medial ncl	3897	4301	-404.6	268.3	16
Thalamus: interanterodorsal ncl	3216	3102	115	353.4	6	8	0.3253	779			Thalamus: interanterodorsal ncl	3216	3343	-126.5	316.1	6	7	0.4004	845			Thalamus: interanterodorsal ncl	3102	3343	-241.5	296	8	7	0.8159	928			Thalamus: interanterodorsal ncl	3102	3498	-396.3	292	8	11	1.357	798			Thalamus: interanterodorsal ncl	3498	3276	221.7	340.6	11
Thalamus: interanteromedial ncl	2969	2694	275.1	373.1	5	8	0.7374	779			Thalamus: interanteromedial ncl	2969	3749	-779.2	323.9	5	8	2.406	845			Thalamus: interanteromedial ncl	2694	3749	-1054	286	8	8	3.687	928			Thalamus: interanteromedial ncl	2694	3677	-982.3	298.1	8	10	3.296	798			Thalamus: interanteromedial ncl	3677	4127	-450.5	378.5	10
Thalamus: intermediodorsal ncl	2891	2415	475.2	329.8	7	9	1.441	779			Thalamus: intermediodorsal ncl	2891	3074	-183.8	280	7	10	0.6566	845			Thalamus: intermediodorsal ncl	2415	3074	-659	262.8	9	10	2.508	928			Thalamus: intermediodorsal ncl	2415	3616	-1200	350.5	9	5	3.425	798			Thalamus: intermediodorsal ncl	3616	3686	-69.99	429.2	5
Thalamus: lateral dorsal ncl	3242	2689	552.8	280.2	10	12	1.973	779			Thalamus: lateral dorsal ncl	3242	2977	265.3	235.2	10	14	1.128	845			Thalamus: lateral dorsal ncl	2689	2977	-287.5	225	12	14	1.278	928			Thalamus: lateral dorsal ncl	2689	2702	-12.62	277.1	12	9	0.04555	798			Thalamus: lateral dorsal ncl	2702	2461	240.8	323.2	9
Thalamus: mediodorsal ncl	4088	3640	448.1	238.2	13	18	1.881	779			Thalamus: mediodorsal ncl	4088	4767	-678.7	204.5	13	19	3.319	845			Thalamus: mediodorsal ncl	3640	4767	-1127	188.1	18	19	5.99	928			Thalamus: mediodorsal ncl	3640	4690	-1050	209.5	18	18	5.011	798			Thalamus: mediodorsal ncl	4690	7016	-2327	261.2	18
Thalamus: paracentral nucleus	3129	2815	313.2	233.2	13	20	1.343	779			Thalamus: paracentral nucleus	3129	3813	-683.9	206.8	13	18	3.307	845			Thalamus: paracentral nucleus	2815	3813	-997.2	185.8	20	18	5.366	928			Thalamus: paracentral nucleus	2815	3857	-1041	214.6	20	15	4.852	798			Thalamus: paracentral nucleus	3857	4021	-164.4	277.8	15
Thalamus: paratential nucleus	3858	4755	-897	413.9	5	5	2.167	779			Thalamus: paratential nucleus	3858	4645	-786.7	332.7	5	7	2.365	845			Thalamus: paratential nucleus	4755	4645	110.3	334.9	5	7	0.3293	928			Thalamus: paratential nucleus	4755	3621	1134	380.5	5	6	2.98	798			Thalamus: paratential nucleus	3621	6472	-2851	378.5	6
Thalamus: paraventricular nucleus	2744	2460	283.1	217.2	15	23	1.304	779			Thalamus: paraventricular nucleus	2744	2979	-235	194.1	15	20	1.211	845			Thalamus: paraventricular nucleus	2460	2979	-518.2	174.9	23	20	2.963	928			Thalamus: paraventricular nucleus	2460	2836	-375.3	208.5	23	15	1.8	798			Thalamus: paraventricular nucleus	2836	3339	-503.3	256.3	15
Thalamus: posterior nucleus	2995	2605	390.6	322.5	7	10	1.211	779			Thalamus: posterior nucleus	2995	3089	-94.21	294	7	8	0.3204	845			Thalamus: posterior nucleus	2605	3089	-484.8	271.3	10	8	1.787	928			Thalamus: posterior nucleus	2605	2410	194.9	371.7	10	4	0.5242	798			Thalamus: posterior nucleus	2410	2755	-345	459.5	4
Thalamus: ventral lateral nucleus	2924	2695	229	273.2	11	12	0.8382	779			Thalamus: ventral lateral nucleus	2924	3075	-151.2	232.7	11	13	0.6498	845			Thalamus: ventral lateral nucleus	2695	3075	-380.2	229	12	13	1.661	928			Thalamus: ventral lateral nucleus	2695	3090	-395.5	269	12	10	1.47	798			Thalamus: ventral lateral nucleus	3090	2987	103.5	299.3	10
Thalamus: ventral medial nucleus	3206	2848	358.6	263.8	10	16	1.359	779			Thalamus: ventral medial nucleus	3206	4399	-1192	243.3	10	12	4.901	845			Thalamus: ventral medial nucleus	2848	4399	-1551	218.4	16	12	7.1	928			Thalamus: ventral medial nucleus	2848	4531	-1683	246.1	16	11	6.839	798			Thalamus: ventral medial nucleus	4531	4810	-278.8	300.3	11
Thalamus: ventral posterolateral nucleus	2906	2646	260.2	283.4	8	16	0.9183	779			Thalamus: ventral posterolateral nucleus	2906	2806	100.8	259.3	8	12	0.3887	845			Thalamus: ventral posterolateral nucleus	2646	2806	-159.4	218.4	16	12	0.73	928			Thalamus: ventral posterolateral nucleus	2646	2440	206.1	261.8	16	9	0.7873	798			Thalamus: ventral posterolateral nucleus	2440	2614	-174.3	323.2	9
Thalamus: ventral posteromedial nucleus	3043	2874	169.2	288.6	9	12	0.5864	779			Thalamus: ventral posteromedial nucleus	3043	3045	-1.873	267.8	9	9	0.006993	845			Thalamus: ventral posteromedial nucleus	2874	3045	-171.1	252.2	12	9	0.6784	928			Thalamus: ventral posteromedial nucleus	2874	2566	307.2	334.5	12	5	0.9184	798			Thalamus: ventral posteromedial nucleus	2566	2694	-127.3	429.2	5
Zona incerta	3442	2738	704.6	286.5	8	15	2.459	779			Zona incerta	3442	3857	-414.1	264	8	11	1.569	845			Zona incerta	2738	3857	-1119	227	15	11	4.928	928			Zona incerta	2738	2941	-203.5	287.6	15	7	0.7074	798			Zona incerta	2941	3382	-440.8	348.6	7
Table Analyzed	groups slices										Table Analyzed	groups slices										Table Analyzed	groups slices										Table Analyzed	groups slices										Table Analyzed	groups slices
Two-way ANOVA	Ordinary										Two-way ANOVA	Ordinary										Two-way ANOVA	Ordinary										Two-way ANOVA	Ordinary										Two-way ANOVA	Ordinary
Alpha	0.05										Alpha	0.05										Alpha	0.05										Alpha	0.05										Alpha	0.05
Source of Variation	% of total variation	P value	P value summary	Significant?							Source of Variation	% of total variation	P value	P value summary	Significant?							Source of Variation	% of total variation	P value	P value summary	Significant?							Source of Variation	% of total variation	P value	P value summary	Significant?							Source of Variation	% of total variation	P value	P value summary	Significant?
Interaction	4.002	0.0869	ns	No							Interaction	3.025	0.033	*	Yes							Interaction	7.127	<0,0001	****	Yes							Interaction	11.53	<0,0001	****	Yes							Interaction	6.519	<0,0001	****	Yes
Row Factor	27.29	<0,0001	****	Yes							Row Factor	44.42	<0,0001	****	Yes							Row Factor	31.83	<0,0001	****	Yes							Row Factor	31.71	<0,0001	****	Yes							Row Factor	47.73	<0,0001	****	Yes
Column Factor	3.299	<0,0001	****	Yes							Column Factor	2.881	<0,0001	****	Yes							Column Factor	11.36	<0,0001	****	Yes							Column Factor	1.252	<0,0001	****	Yes							Column Factor	2.467	<0,0001	****	Yes
ANOVA table	SS (Type III)	DF	MS	F (DFn, DFd)	P value						ANOVA table	SS (Type III)	DF	MS	F (DFn, DFd)	P value						ANOVA table	SS (Type III)	DF	MS	F (DFn, DFd)	P value						ANOVA table	SS (Type III)	DF	MS	F (DFn, DFd)	P value						ANOVA table	SS (Type III)	DF	MS	F (DFn, DFd)	P value
Interaction	21252759	37	574399	F (37, 779) = 1,341	P=0,0869						Interaction	17728300	37	479143	F (37, 845) = 1,484	P=0,0330						Interaction	48791138	37	1318679	F (37, 928) = 4,031	P<0,0001						Interaction	65643946	37	1774161	F (37, 798) = 4,493	P<0,0001						Interaction	72937221	37	1971276	F (37, 855) = 3,669	P<0,0001
Row Factor	144926084	37	3916921	F (37, 779) = 9,145	P<0,0001						Row Factor	260349084	37	7036462	F (37, 845) = 21,80	P<0,0001						Row Factor	217879445	37	5888634	F (37, 928) = 18,00	P<0,0001						Row Factor	180562834	37	4880077	F (37, 798) = 12,36	P<0,0001						Row Factor	534007231	37	14432628	F (37, 855) = 26,86	P<0,0001
Column Factor	17521214	1	17521214	F (1, 779) = 40,91	P<0,0001						Column Factor	16887848	1	16887848	F (1, 845) = 52,32	P<0,0001						Column Factor	77768458	1	77768458	F (1, 928) = 237,7	P<0,0001						Column Factor	7130785	1	7130785	F (1, 798) = 18,06	P<0,0001						Column Factor	27604927	1	27604927	F (1, 855) = 51,37	P<0,0001
Residual	333645726	779	428300								Residual	272735896	845	322764								Residual	303555623	928	327107								Residual	315080774	798	394838								Residual	459424501	855	537339
Difference between column means											Difference between column means											Difference between column means											Difference between column means											Difference between column means
Predicted (LS) mean of Fear recall	3171										Predicted (LS) mean of Fear recall	3171										Predicted (LS) mean of Sham no FC	2864										Predicted (LS) mean of Sham no FC	2864										Predicted (LS) mean of SNI no FC	3059
Predicted (LS) mean of Sham no FC	2864										Predicted (LS) mean of Sham FC	3461										Predicted (LS) mean of Sham FC	3461										Predicted (LS) mean of SNI no FC	3059										Predicted (LS) mean of SNI FC	3433
Difference between predicted means	306.9										Difference between predicted means	-289.6										Difference between predicted means	-596.6										Difference between predicted means	-195.2										Difference between predicted means	-373.9
SE of difference	47.99										SE of difference	40.04										SE of difference	38.69										SE of difference	45.94										SE of difference	52.16
95% CI of difference	212,7 to 401,1										95% CI of difference	-368,2 to -211,0										95% CI of difference	-672,5 to -520,6										95% CI of difference	-285,4 to -105,1										95% CI of difference	-476,2 to -271,5
Data summary											Data summary											Data summary											Data summary											Data summary
Number of columns (Column Factor)	2										Number of columns (Column Factor)	2										Number of columns (Column Factor)	2										Number of columns (Column Factor)	2										Number of columns (Column Factor)	2
Number of rows (Row Factor)	38										Number of rows (Row Factor)	38										Number of rows (Row Factor)	38										Number of rows (Row Factor)	38										Number of rows (Row Factor)	38
Number of values	855										Number of values	921										Number of values	1004										Number of values	874										Number of values	931
[truncated: 30 more columns]
