# Supplementary material for: Prefrontal engrams of long-term fear memory perpetuate pain perception
Source: Nat Neurosci. 2023 Apr 6;26(5):820–9. doi: 10.1038/s41593-023-01291-x (PMC10166861; doi:10.1038/s41593-023-01291-x)
Supplement: Supplementary file 8 — Statistical Source Data for Figs. 1–5 and Extended Data Figs. 1–10. [file 41593_2023_1291_MOESM8_ESM.xlsx]

## Sheet: Fig 1b
Overlap tagged cells
Capsaicin (stimulus 1) followed by Fear Recall (stimulus 2)
	Animal	Fos	mCherry	Overlap	Fos/mm3	mCherry/mm3	Overlap%	DAPI	Chance%			Overlap as % of Fos+ cells
	Ca1	221	413	46	5358.44	10013.7	0.11138	3953	0.00584102		0.208145	20.8145
	Ca2	296	170	9	5343.1	3068.67	0.0529412	3521	0.0040589		0.0304054	3.04054
	Ca3	288	234	19	7648.03	6214.02	0.0811966	2121	0.0149805		0.0659722	6.59722
	Ca4	362	146	25	7780.32	3137.92	0.171233	3379	0.00462898		0.0690608	6.90608
	Ca5	369	99	12	9799.04	2629.01	0.121212	2752	0.00482353		0.0325203	3.25203
	Ca6	77	219	5	2728.58	7760.51	0.0228311	2570	0.0025531		0.0649351	6.49351
												7.85064
Fear recall (stimulus 1) followed by Capsaicin (stimulus 2)
	Animal	Fos	mCherry	Overlap	Fos/mm3	mCherry/mm3	Overlap%	DAPI	Chance			Overlap as % of Fos+ cells
	FCR1	232	118	17	8248.5	4195.36	0.144068	2827	0.00342546		0.0732759	7.32759
	FCR2	289.5	172	22	7769.07	4560.01	0.129444	2501	0.00796067		0.0759931	7.59931
	FCR3	376.5	216	30.5	9998.21	5736.02	0.139681	2631.5	0.0117439		0.0810093	8.10093
	FCR4	464	252	43.5	11146.6	6053.77	0.170089	2585.5	0.0174916		0.09375	9.375
	FCR5	276	264	36.5	8848.91	8486.52	0.138458	2289	0.0139066		0.132246	13.2246
												9.12549
Fear Recall (stimulus 1) followed by Fear Recall (stimulus 2)
	Animal	Fos	mCherry	Overlap	Fos/mm3	mCherry/mm3	Overlap%	DAPI	Chance%			Overlap as % of Fos+ cells
	FF1	557	316	79	12643.8	7173.16	0.25	1472	0.0812319		0.141831	14.1831
	FF2	439	137	46	11657.9	7276.25	0.335766	2074	0.0139819		0.104784	10.4784
	FF3	368	172	51	11192.9	5231.49	0.296512	2115	0.01415		0.138587	13.8587
	FF4	382	317	72	10144.3	8418.14	0.227129	2001	0.0302432		0.188482	18.8482
												14.3421
Foot Shock (stimulus 1) followed by Foot Shock (stimulus 2)
	Animal	Fos	mCherry	Overlap	Fos/mm3	mCherry/mm3	Overlap%	DAPI	Chance%			Overlap as % of Fos+ cells
	SS1	646	226	96	15518.8	5429.18	0.424779	2860	0.0178488		0.148607	14.8607
	SS2	807	243	106	19386.5	5837.57	0.436214	2606	0.0288756		0.131351	13.1351
	SS3	549	221	69	14579.1	5868.8	0.312217	2258	0.0237967		0.125683	12.5683
	SS4	574	194	77	17458.6	5900.63	0.396907	2320	0.0206889		0.134146	13.4146
												13.4947

## Sheet: Fig 1c
Animal	Slide (Area)	side	Area	mCherry+	cfos+	Density mCherry	Density cfos	cfos+ + mCherry	cfos + SATB2	cfos+ TLE4	mCherry+ SATB2	mCherry+ TLE4	cfos, mCherry, SATB2	cfos, mCherry, TLE4	% cfos+ + mCherry+	% cfos + SATB2	% cfos+ TLE4	% mCherry+ SATB2	% mCherry+ TLE4	% cfos, mCherry, SATB2	% cfos, mCherry, TLE4				sum					Animal	Slide (Area)		Area	mCherry+	cfos+	Density mCherry	Density cfos	cfos+ + mCherry+	cfos + LHX2	mCherry+ LHX2	cfos, mCherry, LHX2	% cfos+ + mCherry+	% cfos + LHX2	% mCherry+ LHX2	% cfos, mCherry, LHX2				sum
2	0002_markers1- TileScan 1_2_3_14_Merged_02.tif	left	524798	111	81	10575.5	7717.25	15	54	2	53	4	15		0.135135	0.666667	0.0246914	0.477477	0.036036	1	0				Mean	SD	SEM			3	0002_markers3- TileScan 1_3_3_15 Merged_02.tif	left	602709	76	105	6304.87	8710.67	7	52	48	6	0.0921053	0.495238	0.631579	0.857143				Mean
	0007_markers1- TileScan 1_2_2_13_Merged_07.tif	left	571854	79	112	6907.36	9792.71	12	59	1	41	3	10	0	0.151899	0.526786	0.00892857	0.518987	0.0379747	0.833333	0		2	mCherry	6614.18	2986.92	1219.41				0009_markers3- TileScan 1_3_2_14 Merged_09.tif	left	507672	141	95	13886.9	9356.43	12	30	60	6	0.0851064	0.315789	0.425532	0.5		3	mCherry	10586.7
	0001_markers1_add- TileScan 1_2_2_15_Merged_01-1.tif	left	606536	62	25	5110.99	2060.88	1	11	3	41	13	1	0	0.016129	0.44	0.12	0.66129	0.209677	1	0			cfos	6278.89	3554.86	1451.27				0002_markers3- TileScan 1_3_3_15 Merged_02.tif	right	570531	132	92	11568.2	8062.66	10	56	67	9	0.0757576	0.608696	0.507576	0.9			cfos	8709.92
	0002_markers1- TileScan 1_2_3_14_Merged_02.tif	right	523107	100	63	9558.27	6021.71	7	33	3	78	7	6	0	0.07	0.52381	0.047619	0.78	0.07	0.857143	0			cfos mCherry	0.0911981	0.0609354	0.0248768			4	0005_markers3- TileScan 1_4_1_13 Merged_05.tif	left	606603	48	127	3956.46	10468.1	5	48	22	5	0.104167	0.377953	0.458333	1			cfos mCherry	0.0843231
	0007_markers1- TileScan 1_2_2_13_Merged_07.tif	right	587083	55	117	4684.18	9964.52	8	87	8	27	6	7	3	0.145455	0.74359	0.0683761	0.490909	0.109091	0.875	0.375			cfos SATB2	0.624501	0.154154	0.0629332				0010_markers3- TileScan 1_4_2_14 Merged_010.tif	left	516211	40	64	3874.38	6199.01	1	26	9	0	0.025	0.40625	0.225	0			cfos LHX2	0.473241
	0001_markers1_add- TileScan 1_2_2_15_Merged_01-1.tif	right	614300	35	26	2848.77	2116.23	1	22	2	16	0	1	0	0.0285714	0.846154	0.0769231	0.457143	0	1	0			cfos TLE4	0.0577564	0.0398362	0.0162631				0010_markers3- TileScan 1_4_2_14 Merged_010.tif	right	557093	41	110	3679.82	9872.69	6	37	21	5	0.146341	0.336364	0.512195	0.833333			mCherry LHX2	0.521562
3	0008_markers1- TileScan 1_3_2_14_Merged_08.tif	left	520372	46	51	4419.92	4900.34	1	39	2	23	7	1	0	0.0217391	0.764706	0.0392157	0.5	0.152174	1	0			mCherry SATB2	0.564301	0.12837	0.0524067			5	0007_markers3- TileScan 1_5_3l_15 Merged_07.tif	left	634702	139	133	10950	10477.4	11	67	94	7	0.0791367	0.503759	0.676259	0.636364			cfos mCherry LHX2	0.752381
	0003_markers1- TileScan 1_3_1_14_Merged_03.tif	right	486396	142	37	14597.2	3803.49	10	29	1	95	15	9	0	0.0704225	0.783784	0.027027	0.669014	0.105634	0.9	0			mCherry TLE4	0.0771298	0.0745816	0.0304478				0001_markers3- TileScan 1_5_3r_15 Merged_01.tif	right	670600	142	134	10587.5	9991.06	11	61	47	8	0.0774648	0.455224	0.330986	0.727273		4	mCherry	3836.89
	0006_markers1- TileScan 1_3_3_14_Merged_06.tif	right	495475	91	49	9183.11	4944.75	8	42	4	74	6	8	1	0.0879121	0.857143	0.0816327	0.813187	0.0659341	1	0.125			cfos mCherry SATB2	0.927579	0.0804269	0.0328342				0012_markers3- TileScan 1_5_2r_16 Merged_012.tif	right	712613	53	161	3718.71	11296.5	2	102	27	1	0.0377358	0.63354	0.509434	0.5			cfos	8846.61
	0002_markers1_add- TileScan 1_3_2r_13_Merged_02.tif	right	639072	126	70	9858.05	5476.69	6	53	3	65	5	5	0	0.047619	0.757143	0.0428571	0.515873	0.0396825	0.833333	0			cfos mCherry TLE4	0.0625	0.153093	0.0625																					cfos mCherry	0.091836
4	0004_markers1- TileScan 1_4_1_14_Merged_04.tif	left	471281	34	52	3607.19	5516.87	5	43	2	16	3	4	0	0.147059	0.826923	0.0384615	0.470588	0.0882353	0.8	0		3	mCherry	9514.56	4163.98	2081.99																					cfos LHX2	0.373522
	0005_markers1- TileScan 1_4_3_15_Merged_05.tif	left	588233	39	72	3315.01	6120.03	6	54	8	18	6	5	1	0.153846	0.75	0.111111	0.461538	0.153846	0.833333	0.166667			cfos	4781.32	702.514	351.257																					mCherry LHX2	0.398509
	0003_markers1_add- TileScan 1_4_2l_13_Merged_03.tif	left	779361	169	74	10842.2	4747.48	11	55	10	107	13	11	1	0.0650888	0.743243	0.135135	0.633136	0.0769231	1	0.0909091			cfos mCherry	0.0569232	0.0286765	0.0143383																					cfos mCherry LHX2	0.611111
	0009_markers1- TileScan 1_4_2_13_Merged_09.tif	right	450207	46	47	5108.76	5219.82	3	35	0	15	0	3	0	0.0652174	0.744681	0	0.326087	0	1	0			cfos SATB2	0.790694	0.0456956	0.0228478																				5	mCherry	8418.76
	0004_markers1_add- TileScan 1_4_2r_14_Merged_04.tif	right	648069	75	58	5786.42	4474.83	5	33	4	34	3	3	1	0.0666667	0.568966	0.0689655	0.453333	0.04	0.6	0.2			cfos TLE4	0.0476831	0.0236237	0.0118118																					cfos	10588.3
																								mCherry SATB2	0.624518	0.147065	0.0735325																					cfos mCherry	0.0647791
																								mCherry TLE4	0.0908561	0.0490513	0.0245257																					cfos LHX2	0.530841
																								cfos mCherry SATB2	0.933333	0.0816497	0.0408248																					mCherry LHX2	0.50556
																								cfos mCherry TLE4	0.03125	0.0625	0.03125																					cfos mCherry LHX2	0.621212
																							4	mCherry	5731.92	3035.72	1357.61
																								cfos	5215.8	647.427	289.538
																								cfos mCherry	0.0995756	0.0465102	0.0208
																								cfos SATB2	0.726763	0.0949535	0.0424645
																								cfos TLE4	0.0707347	0.0543731	0.0243164
																								mCherry SATB2	0.468937	0.109165	0.0488203
																								mCherry TLE4	0.0718009	0.0574335	0.025685
																								cfos mCherry SATB2	0.846667	0.165999	0.0742369
																								cfos mCherry TLE4	0.0915152	0.0924218	0.0413323
[truncated: 54 more columns]

## Sheet: Fig 1e
ArchT silencing: Activated neurons
Laser Off	Animal	Fos	ArchT+	Overlap	Fos/mm3	ArchT/mm3	Overlap	DAPI	Chance
	ART29	125	65	8	8142.32	4234.01	0.123077	3724	0.000585874
	ART30	141	34	6	9184.53	2214.71	0.176471	2971	0.000543116
	DO1	98	73	5	6383.58	4755.11	0.0684932	2991	0.00079968
	DO8	53	70	7	3452.34	4559.7	0.1	3296	0.000341507
	DO9	67	61	2	4364.28	3973.45	0.0327869	3498	0.000334014
	DO10	219	70	16	14265.3	4559.7	0.228571	3415	0.0013145
	DO11	138	65	7	8989.12	4234.01	0.107692	3462	0.000748408
Laser On	Animal	Fos	ArchT+	Overlap	Fos/mm3	ArchT/mm3	Overlap	DAPI	Chance
	DO2	72	56	4	4689.97	3647.76	0.0714286	3112	0.000416333
	DO3	28	90	4	1823.88	5862.47	0.0444444	3080	0.000265643
	DO4	2	30	0	130.277	1954.16	0	1312	3.48565e-05
	DO6	38	101	3	2475.26	6578.99	0.029703	3101	0.000399118
	DO14	51	89	4	3322.07	5797.33	0.0449438	6510	0.000107102
	DO16	10	19	0	651.385	1237.63	0	3070	2.01594e-05
	DO13	210	97	12	13679.1	6318.44	0.123711	3125	0.00208589
Behaviour
	Animal	Fear Laser OFF	Fear Laser ON	%Decrease Fear
	ART29	232.4	154.1	0.336919
	ART30	243.1	165.6	0.318799
	ART32	173.2	139.1	0.196882
	DO1	84.6	83.8	0.00945626
	DO2	129.4	117.5	0.0919629
	DO3	198.7	100.4	0.494716
	DO4	192.9	108.6	0.437014
	DO6	225.2	77.3	0.65675
	DO7	178	197.3	-0.108427
	DO8	237	163.4	0.310549
	DO9	237.1	191.8	0.191059
	DO10	221.4	259.5	-0.172087
	DO11	76.9	88.5	-0.150845
	DO14	220.9	265.3	-0.200996
	DO16	168.8	74.7	0.557464
	ART31	116.3	94.3	0.189166
	DO15	136.1	246.4	-0.810434
	Animal	Pain Laser OFF	Pain Laser ON	% Decrease Pain
	ART29	73.8	52.45	0.289295
	ART30	143.99	81.97	0.430724
	ART32	116.31	72.57	0.376064
	DO1	155.29	82.65	0.46777
	DO2	167.32	50.69	0.697048
	DO3	80.26	55.09	0.313606
	DO4	146.53	112.52	0.232103
	DO6	100.32	36.22	0.638955
	DO7	124.17	86.33	0.304743
	DO8	151.22	152.48	-0.00833223
	DO9	114.21	67.79	0.406444
	DO10	129.96	33.09	0.745383
	DO11	95.37	135.33	-0.419
	DO14	116.45	56.75	0.512666
	DO16	108.26	42.23	0.609921
	ART31	166.94	30.49	0.81736
	DO12	90.62	111.36	-0.228868
	DO15	108.26	43.32	0.599852

## Sheet: Fig 1f
ChR activation: Activated neurons																										Chance overlap	Mouse #	Slice	Allen Atlas Image		YFP	c-fos	overlapping	area (μm2)		YFP density(cells/mm3)	c-fos density(cells/mm3)	Overlap density(cells/mm3)	% in YFP	% in c-fos		% File Name (Fig. DAPI1)	% Counts				Chance overlap
Mouse #	Slice	Allen Atlas Image		YFP	c-fos	overlapping	area (μm2)		YFP density(cells/mm3)	c-fos density(cells/mm3)	Overlap density(cells/mm3)	% in YFP	% in c-fos			Capsaisin+Laser OFF				Capsaisin+ Laser ON
E1-1			off (no capsaisin)	64	26	3	597165		4286.92	1741.56	200.949	0.046875	0.115385		E1-1
				63	15	2	597166		4219.93	1004.75	133.966	0.031746	0.133333		E1-2
				67	28	1	584732		4583.3	1915.41	68.4075	0.0149254	0.0357143		E1-3					27.6596	20.3704	30.8824	34.7222
				51	20	0	648094		3147.69	1234.39	0	0	0		E1-4	19.6721	13.5593	6.45161	10.6383
				61.25	22.25	1.5	606789		4059.46	1474.03	100.831	0.0233866	0.0711081		E1-5	14.0625	12.3077	14.2857	12.2807
E1-2			on (no capsaisin)	77	162	32	674707		4564.94	9604.17	1897.12	0.415584	0.197531		E1-6					32.8358	25	27.4194	24.6753
				76	168	27	672715		4519	9989.36	1605.43	0.355263	0.160714		E1-7	12.6984	13.3333	15.2174	12.1951
				60	158	17	673418		3563.91	9384.96	1009.77	0.283333	0.107595		E1-8					32.4324	19.0476	26.7606	25
				76	166	29	679038		4476.92	9778.54	1708.3	0.381579	0.174699		E1-9	11.8421	11.3208	15.7895	14.0351
				72.25	163.5	26.25	674970		4281.19	9689.26	1555.16	0.35894	0.160135		E1-10					40.3509	23.6364	25.4237	25.4545				3			on	94	123	26	510162		7370.21	9643.99	2038.57	0.276596	0.211382		C1-ChR2 E1 #3 .lif - 3.9 L_PM	2658		0.0353649	0.0462754	0.00163653
E1-3			on	94	123	26	510162		7370.21	9643.99	2038.57	0.276596	0.211382		E2-1																54	74	11	506920		4261.03	5839.19	867.987	0.203704	0.148649		C1-ChR2 E1 #3 .lif - 3.9 R_PM	2507		0.0215397	0.0295174	0.000635795
				54	74	11	506920		4261.03	5839.19	867.987	0.203704	0.148649		E2-2																68	87	21	486376		5592.38	7154.95	1727.06	0.308824	0.241379		C1-ChR2 E1 #3 .lif - 3-1.4 L_PM	2093		0.0324892	0.0415671	0.00135048
				68	87	21	486376		5592.38	7154.95	1727.06	0.308824	0.241379		E2-3	12.8571	13.3333	14.6667	11.7647												72	118	25	505670		5695.41	9334.15	1977.57	0.347222	0.211864		C1-ChR2 E1 #3 .lif - 3-1.4 R_PM	2117		0.0340104	0.0557393	0.00189571
				72	118	25	505670		5695.41	9334.15	1977.57	0.347222	0.211864		E2-4	15.1899	12.987	13.3333	10.9091												72	100.5	20.75	502282		5729.76	7993.07	1652.8	0.284086	0.203319							0.00137963
				72	100.5	20.75	502282		5729.76	7993.07	1652.8	0.284086	0.203319		E2-5					18.9189	25	21.7391	24.2424				4			off	61	116	12	517851		4711.78	8960.11	926.908	0.196721	0.103448		C1-ChR2 E1 #4.lif - 4-1.1 L_PM	3063		0.0199151	0.0378714	0.000754213
E1-4			off	61	116	12	517851		4711.78	8960.11	926.908	0.196721	0.103448		E2-6	10	14.0625	20.5882	12.2449												59	103	8	506920		4655.57	8127.52	631.263	0.135593	0.0776699		C1-ChR2 E1 #4.lif - 4-1.1 R_PM	2662		0.0221638	0.0386927	0.000857577
				59	103	8	506920		4655.57	8127.52	631.263	0.135593	0.0776699		E2-7					15.1163	23.7288	19.3548	23.3333								62	121	4	477495		5193.77	10136.2	335.082	0.0645161	0.0330579		C1-ChR2 E1 #4.lif - 4-1.2 L_PM	2561		0.0242093	0.0472472	0.00114382
				62	121	4	477495		5193.77	10136.2	335.082	0.0645161	0.0330579		E2-8	10	15.5172	21.5686	11.6667												47	108	5	500450		3756.62	8632.23	399.64	0.106383	0.0462963		C1-ChR2 E1 #4.lif - 4-1.2 R_PM	2368		0.019848	0.0456081	0.000905228
				47	108	5	500450		3756.62	8632.23	399.64	0.106383	0.0462963		E2-9					29.5455	28.3333	17.3077	31.7073								57.25	112	7.25	500679		4579.43	8964.02	573.223	0.125803	0.0651181							0.00091521
				57.25	112	7.25	500679		4579.43	8964.02	573.223	0.125803	0.0651181														5			off	64	116	9	673695		3799.94	6887.39	534.366	0.140625	0.0775862		C1-ChR2 E1 #5.lif - 5-1.1 L_PM	3107		0.0205986	0.037335	0.000769052
E1-5			off	64	116	9	673695		3799.94	6887.39	534.366	0.140625	0.0775862																		65	121	8	506160		5136.71	9562.19	632.211	0.123077	0.0661157		C1-ChR2 E1 #5.lif - 5-1.1 R_PM	3153		0.0206153	0.0383761	0.000791135
				65	121	8	506160		5136.71	9562.19	632.211	0.123077	0.0661157																		70	119	10	677578		4132.37	7025.02	590.338	0.142857	0.0840336		C1-ChR2 E1 #5.lif - 5-1.2 R_PM	2465		0.0283976	0.0482759	0.00137092
				70	119	10	677578		4132.37	7025.02	590.338	0.142857	0.0840336																		57	126	7	509689		4473.32	9888.38	549.355	0.122807	0.0555556		C1-ChR2 E1 #5.lif - 5-1.2 L_PM	2466		0.0231144	0.0510949	0.00118103
				57	126	7	509689		4473.32	9888.38	549.355	0.122807	0.0555556																		64	120.5	8.5	591781		4385.58	8340.75	576.567	0.132342	0.0708228							0.00102803
				64	120.5	8.5	591781		4385.58	8340.75	576.567	0.132342	0.0708228														6			on	67	164	22	660548		4057.24	9931.14	1332.23	0.328358	0.134146		C1-ChR2 E1 #6.lif - 6-1.5 L_PM	4077		0.0164337	0.0402257	0.000661054
E1-6			on	67	164	22	660548		4057.24	9931.14	1332.23	0.328358	0.134146																		84	164	21	673225		4990.9	9744.14	1247.73	0.25	0.128049		C1-ChR2 E1 #6.lif - 6-1.5 R_PM	3891		0.0215883	0.0421485	0.000909915
				84	164	21	673225		4990.9	9744.14	1247.73	0.25	0.128049																		62	146	17	680032		3646.89	8587.83	999.953	0.274194	0.116438		C1-ChR2 E1 #6.lif - 6-1.6 L_PM	3532		0.0175538	0.0413364	0.00072561
				62	146	17	680032		3646.89	8587.83	999.953	0.274194	0.116438																		77	159	19	679074		4535.59	9365.7	1119.17	0.246753	0.119497		C1-ChR2 E1 #6.lif - 6-1.6 R_PM	3453		0.0222994	0.0460469	0.00102682
				77	159	19	679074		4535.59	9365.7	1119.17	0.246753	0.119497																		72.5	158.25	19.75	673220		4307.65	9407.2	1174.77	0.274826	0.124533							0.00083085
				72.5	158.25	19.75	673220		4307.65	9407.2	1174.77	0.274826	0.124533														7			off	63	140	8	670437		3758.74	8352.76	477.3	0.126984	0.0571429		C1-ChR2 E1 #7.lif - 7-1.1 L_PM	4117		0.0153024	0.0340053	0.000520364
E1-7			off	63	140	8	670437		3758.74	8352.76	477.3	0.126984	0.0571429																		45	70	6	715666		2515.14	3912.44	335.352	0.133333	0.0857143		C1-ChR2 E1 #7.lif - 7-1.1 R_PM	3747		0.0120096	0.0186816	0.000224359
				45	70	6	715666		2515.14	3912.44	335.352	0.133333	0.0857143																		46	109	7	679496		2707.89	6416.52	412.07	0.152174	0.0642202		C1-ChR2 E1 #7.lif - 7-1.6 L_PM	3414		0.0134739	0.0319274	0.000430187
				46	109	7	679496		2707.89	6416.52	412.07	0.152174	0.0642202																		41	79	5	643439		2548.8	4911.11	310.83	0.121951	0.0632911		C1-ChR2 E1 #7.lif - 7-1.6 R_PM	2944		0.0139266	0.0268342	0.000373711
				41	79	5	643439		2548.8	4911.11	310.83	0.121951	0.0632911																		48.75	99.5	6.5	677259		2882.64	5898.21	383.888	0.133611	0.0675921							0.000387155
				48.75	99.5	6.5	677259		2882.64	5898.21	383.888	0.133611	0.0675921														8			on	74	122	24	673030		4398.02	7250.79	1426.39	0.324324	0.196721		C1-ChR2 E1 #8.lif - 8-1.2 L_PM	3571		0.0207225	0.0341641	0.000707965
E1-8			on	74	122	24	673030		4398.02	7250.79	1426.39	0.324324	0.196721																		63	91	12	662839		3801.83	5491.53	724.158	0.190476	0.131868		C1-ChR2 E1 #8.lif - 8-1.2 R_PM	3434		0.018346	0.0264997	0.000486162
				63	91	12	662839		3801.83	5491.53	724.158	0.190476	0.131868																		71	105	19	679038		4182.39	6185.22	1119.23	0.267606	0.180952		C1-ChR2 E1 #8.lif - 8-1.3 L_PM	3200		0.0221875	0.0328125	0.000728027
				71	105	19	679038		4182.39	6185.22	1119.23	0.267606	0.180952																		80	93	20	665908		4805.47	5586.36	1201.37	0.25	0.215054		C1-ChR2 E1 #8.lif - 8-1.3 R_PM	3196		0.0250313	0.0290989	0.000728382
				80	93	20	665908		4805.47	5586.36	1201.37	0.25	0.215054																		72	102.75	18.75	670204		4296.93	6128.47	1117.79	0.258102	0.181149							0.000662634
				72	102.75	18.75	670204		4296.93	6128.47	1117.79	0.258102	0.181149														9			off	76	125	9	659635		4608.61	7579.95	545.756	0.118421	0.072		C1-ChR2 E1 #9.lif - 9-1.1 L_PM	3985		0.0190715	0.0313676	0.000598228
E1-9			off	76	125	9	659635		4608.61	7579.95	545.756	0.118421	0.072																		53	83	6	659991		3212.16	5030.37	363.641	0.113208	0.0722892		C1-ChR2 E1 #9.lif - 9-1.1 R_PM	3324		0.0159446	0.0249699	0.000398136
				53	83	6	659991		3212.16	5030.37	363.641	0.113208	0.0722892																		57	89	9	668200		3412.15	5327.75	538.761	0.157895	0.101124		C1-ChR2 E1 #9.lif - 9-1.8 L_PM	2929		0.0194606	0.0303858	0.000591325
				57	89	9	668200		3412.15	5327.75	538.761	0.157895	0.101124																		57	95	8	669074		3407.7	5679.49	478.273	0.140351	0.0842105		C1-ChR2 E1 #9.lif - 9-1.8 R_PM	2877		0.0198123	0.0330205	0.000654212
				57	95	8	669074		3407.7	5679.49	478.273	0.140351	0.0842105																		60.75	98	8	664225		3660.15	5904.39	481.608	0.132469	0.0824058							0.000560475
				60.75	98	8	664225		3660.15	5904.39	481.608	0.132469	0.0824058														10			on	57	159	23	663834		3434.59	9580.71	1385.89	0.403509	0.144654		C1-ChR2 E1 #10.lif - 10-1.1 L_PM	3982		0.0143144	0.0399297	0.00057157
E1-10			on	57	159	23	663834		3434.59	9580.71	1385.89	0.403509	0.144654																		55	98	13	680158		3234.54	5763.37	764.528	0.236364	0.132653		C1-ChR2 E1 #10.lif - 10-1.1 R_PM	4091		0.0134441	0.023955	0.000322055
				55	98	13	680158		3234.54	5763.37	764.528	0.236364	0.132653																		59	120	15	665744		3544.91	7209.98	901.248	0.254237	0.125		C1-ChR2 E1 #10.lif - 10-1.2 L_PM	3178		0.0185651	0.0377596	0.000701012
				59	120	15	665744		3544.91	7209.98	901.248	0.254237	0.125																		55	78	14	674588		3261.25	4625.05	830.137	0.254545	0.179487		C1-ChR2 E1 #10.lif - 10-1.2 R_PM	3501		0.0157098	0.0222793	0.000350004
				55	78	14	674588		3261.25	4625.05	830.137	0.254545	0.179487																		56.5	113.75	16.25	671081		3368.82	6794.78	970.45	0.287164	0.145449							0.00048616
				56.5	113.75	16.25	671081		3368.82	6794.78	970.45	0.287164	0.145449
E2-1			off (no capsaisin)	60	46	1	595795		4028.23	3088.31	67.1372	0.0166667	0.0217391
				76	38	2	697511		4358.35	2179.18	114.693	0.0263158	0.0526316
				54	24	2	646614		3340.48	1484.66	123.721	0.037037	0.0833333
				70	41	2	627230		4464.07	2614.67	127.545	0.0285714	0.0487805
				65	37.25	1.75	641787		4047.78	2341.7	108.274	0.0271477	0.0516211
E2-2			on (no capsaisin)	79	170	22	670647		4711.87	10139.5	1312.17	0.278481	0.129412
				60	89	10	733850		3270.42	4851.12	545.07	0.166667	0.11236
				71	181	27	652012		4355.75	11104.1	1656.41	0.380282	0.149171
				54	96	10	638955		3380.52	6009.82	626.022	0.185185	0.104167
				66	134	17.25	673866		3929.64	8026.12	1034.92	0.252654	0.123777														3			off	70	122	9	619687		4518.41	7874.94	580.938	0.128571	0.0737705		C1-ChR2 E2 #3.lif - 3-1.1 L_PM	2827		0.0247612	0.0431553	0.00106858
E2-3			off	70	122	9	619687		4518.41	7874.94	580.938	0.128571	0.0737705																		60	102	8	672066		3571.08	6070.84	476.144	0.133333	0.0784314		C1-ChR2 E2 #3.lif - 3-1.1 R_PM	3674		0.016331	0.0277627	0.000453391
				60	102	8	672066		3571.08	6070.84	476.144	0.133333	0.0784314																		75	148	11	721890		4155.76	8200.7	609.511	0.146667	0.0743243		C1-ChR2 E2 #3.lif - 3-1.5 L_PM	3347		0.0224081	0.0442187	0.000990858
				75	148	11	721890		4155.76	8200.7	609.511	0.146667	0.0743243																		85	142	10	679398		5004.43	8360.34	588.756	0.117647	0.0704225		C1-ChR2 E2 #3.lif - 3-1.5 R_PM	3626		0.0234418	0.0391616	0.000918019
				85	142	10	679398		5004.43	8360.34	588.756	0.117647	0.0704225																		72.5	128.5	9.5	673260		4312.42	7626.7	563.837	0.131555	0.0742372							0.000857712
				72.5	128.5	9.5	673260		4312.42	7626.7	563.837	0.131555	0.0742372														4			off	79	118	12	674439		4685.37	6998.4	711.702	0.151899	0.101695		C1-ChR2 E2 #4.lif - 4-1.3 L_PM	3782		0.0208884	0.0312004	0.000651728
E2-4			off	79	118	12	674439		4685.37	6998.4	711.702	0.151899	0.101695																		77	111	10	672158		4582.26	6605.59	595.099	0.12987	0.0900901		C1-ChR2 E2 #4.lif - 4-1.3 R_PM	3911		0.0196881	0.0283815	0.000558776
				77	111	10	672158		4582.26	6605.59	595.099	0.12987	0.0900901																		75	119	10	677213		4429.92	7028.81	590.656	0.133333	0.0840336		C1-ChR2 E2 #4.lif - 4-1.4 L_PM	3771		0.0198886	0.0315566	0.000627618
				75	119	10	677213		4429.92	7028.81	590.656	0.133333	0.0840336																		55	111	6	678962		3240.24	6539.4	353.481	0.109091	0.0540541		C1-ChR2 E2 #4.lif - 4-1.4 R_PM	3710		0.0148248	0.0299191	0.000443545
				55	111	6	678962		3240.24	6539.4	353.481	0.109091	0.0540541																		71.5	114.75	9.5	675693		4234.45	6793.05	562.735	0.131048	0.0824682							0.000570417
				71.5	114.75	9.5	675693		4234.45	6793.05	562.735	0.131048	0.0824682														5			on	37	67	7	672587		2200.46	3984.62	416.303	0.189189	0.104478		C1-ChR2 E2 #5.lif - 5-1.3 L_PM	3545		0.0104372	0.0188999	0.000197262
E2-5			on	37	67	7	672587		2200.46	3984.62	416.303	0.189189	0.104478																		44	86	11	674708		2608.54	5098.5	652.134	0.25	0.127907		C1-ChR2 E2 #5.lif - 5-1.3 R_PM	3736		0.0117773	0.0230193	0.000271105
				44	86	11	674708		2608.54	5098.5	652.134	0.25	0.127907																		46	87	10	678880		2710.35	5126.09	589.206	0.217391	0.114943		C1-ChR2 E2 #5.lif - 5-1.9 L_PM	3546		0.0129724	0.0245347	0.000318273
				46	87	10	678880		2710.35	5126.09	589.206	0.217391	0.114943																		33	104	8	674249		1957.73	6169.83	474.602	0.242424	0.0769231		C1-ChR2 E2 #5.lif - 5-1.9 R_PM	3707		0.00890208	0.028055	0.000249748
				33	104	8	674249		1957.73	6169.83	474.602	0.242424	0.0769231																		40	86	9	675106		2369.27	5094.76	533.061	0.224751	0.106063							0.000259097
				40	86	9	675106		2369.27	5094.76	533.061	0.224751	0.106063														6			off	40	105	4	674707		2371.4	6224.92	237.14	0.1	0.0380952		C1-ChR2 E2 #6.lif - 6-1.3 L_PM	3377		0.0118448	0.0310927	0.000368288
E2-6			off	40	105	4	674707		2371.4	6224.92	237.14	0.1	0.0380952																		64	102	9	700843		3652.74	5821.56	513.667	0.140625	0.0882353		C1-ChR2 E2 #6.lif - 6-1.3 R_PM	3909		0.0163725	0.0260936	0.000427217
				64	102	9	700843		3652.74	5821.56	513.667	0.140625	0.0882353																		34	108	7	670412		2028.6	6443.8	417.654	0.205882	0.0648148		C1-ChR2 E2 #6.lif - 6-1.5 L_PM	3364		0.010107	0.0321046	0.000324482
				34	108	7	670412		2028.6	6443.8	417.654	0.205882	0.0648148																		49	117	6	623758		3142.25	7502.91	384.765	0.122449	0.0512821		C1-ChR2 E2 #6.lif - 6-1.5 R_PM	4039		0.0121317	0.0289676	0.000351426
				49	117	6	623758		3142.25	7502.91	384.765	0.122449	0.0512821																		46.75	108	6.5	667430		2798.75	6498.3	388.306	0.142239	0.0606068							0.000367853
				46.75	108	6.5	667430		2798.75	6498.3	388.306	0.142239	0.0606068														7			on	86	131	13	674650		5098.94	7766.99	770.77	0.151163	0.0992366		C1-ChR2 E2 #7.lif - 7-1.1 L_PM	2876		0.0299026	0.0455494	0.00136205
E2-7			on	86	131	13	674650		5098.94	7766.99	770.77	0.151163	0.0992366																		59	98	14	597211		3951.7	6563.85	937.692	0.237288	0.142857		C1-ChR2 E2 #7.lif - 7-1.1 R_PM	3113		0.0189528	0.0314809	0.00059665
				59	98	14	597211		3951.7	6563.85	937.692	0.237288	0.142857																		62	126	12	649373		3819.07	7761.33	739.174	0.193548	0.0952381		C1-ChR2 E2 #7.lif - 7-1.2 L_PM	3487		0.0177803	0.0361342	0.000642478
				62	126	12	649373		3819.07	7761.33	739.174	0.193548	0.0952381																		60	119	14	560307		4283.37	8495.34	999.452	0.233333	0.117647		C1-ChR2 E2 #7.lif - 7-1.2 R_PM	3186		0.0188324	0.0373509	0.000703407
				60	119	14	560307		4283.37	8495.34	999.452	0.233333	0.117647																		66.75	118.5	13.25	620385		4288.27	7646.88	861.772	0.203833	0.113745							0.000826146
				66.75	118.5	13.25	620385		4288.27	7646.88	861.772	0.203833	0.113745														8			off	70	177	7	672039		4166.42	10535.1	416.642	0.1	0.039548		C1-ChR2 E2 #8.lif - 8-1.1 L_PM	3028		0.0231176	0.0584544	0.00135132
E2-8			off	70	177	7	672039		4166.42	10535.1	416.642	0.1	0.039548																		58	125	9	673037		3447.06	7429.02	534.889	0.155172	0.072		C1-ChR2 E2 #8.lif - 8-1.1 R_PM	2886		0.020097	0.0433125	0.000870453
				58	125	9	673037		3447.06	7429.02	534.889	0.155172	0.072																		51	151	11	678392		3007.11	8903.41	648.593	0.215686	0.0728477		C1-ChR2 E2 #8.lif - 8-1.2 L_PM	2908		0.0175378	0.0519257	0.000910664
				51	151	11	678392		3007.11	8903.41	648.593	0.215686	0.0728477																		60	103	7	678991		3534.66	6067.83	412.377	0.116667	0.0679612		C1-ChR2 E2 #8.lif - 8-1.2 R_PM	2650		0.0226415	0.0388679	0.000880028
				60	103	7	678991		3534.66	6067.83	412.377	0.116667	0.0679612																		59.75	139	8.5	675615		3538.81	8233.84	503.125	0.146881	0.0630892							0.00100312
				59.75	139	8.5	675615		3538.81	8233.84	503.125	0.146881	0.0630892														9			on	44	83	13	672871		2615.66	4934.08	772.807	0.295455	0.156627		C1-ChR2 E2 #9.lif - 9-1.1 L_PM	3323		0.013241	0.0249774	0.000330727
E2-9			on	44	83	13	672871		2615.66	4934.08	772.807	0.295455	0.156627																		60	127	17	670642		3578.66	7574.84	1013.95	0.283333	0.133858		C1-ChR2 E2 #9.lif - 9-1.1 R_PM	2861		0.0209717	0.0443901	0.000930935
				60	127	17	670642		3578.66	7574.84	1013.95	0.283333	0.133858																		52	157	9	672821		3091.46	9333.84	535.061	0.173077	0.0573248		C1-ChR2 E2 #9.lif - 9-1.4 L_PM	3086		0.0168503	0.0508749	0.000857257
				52	157	9	672821		3091.46	9333.84	535.061	0.173077	0.0573248																		41	90	13	678713		2416.34	5304.16	766.156	0.317073	0.144444		C1-ChR2 E2 #9.lif - 9-1.4 R_PM	3132		0.0130907	0.0287356	0.000376169
				41	90	13	678713		2416.34	5304.16	766.156	0.317073	0.144444																		49.25	114.25	13	673762		2925.53	6786.73	771.995	0.267234	0.123064							0.000623772
				49.25	114.25	13	673762		2925.53	6786.73	771.995	0.267234	0.123064
Capsaicin test
mouse #	Laser OFF	Laser ON
E1-1
E1-2
E1-3	125	184
E1-4	101	196
E1-5	109	218
E1-6	97	145
E1-7	153	134
E1-8	164	164
E1-9	106	134
E1-10	123	125
E2-1
E2-2
E2-3	112	98
E2-4	80	180
E2-5	70	214
E2-6	183	220
E2-7	144	217
E2-8	146	151
E2-9	127	187
Fear Freezing test
mouse #	Laser ON	Laser OFF
E1-1
E1-2	91	101
E1-3	79	96
E1-4	157	82
E1-5	100	66
E1-6	111	85
E1-7	157	118
E1-8	118	81
E1-9	159	90
E1-10	158	125
E2-1	95.8	41.9
E2-2
E2-3	44.2	64.5
E2-4	39.5	80.5
E2-5	113.3	38.2
E2-6	147.9	22.3
E2-7	128.2	65.1
E2-8	206.7	20.9
E2-9	62	69.4
[truncated: 5 more columns]

## Sheet: Fig 2d
Global rate change units (total #)					All
	Units	F-down	P-down	Common	F-P down	F-up	P-up	Common	Invariant	Sum test
Exp 1	23	4	6	2	12	1	1	0	9	23
Exp 2	18	2	4	1	7	2	2	4	3	18
Exp 3	60	5	9	3	17	2	8	2	31	60
Exp 4	44	1	12	1	14	4	3	3	20	44
Exp 5	34	3	9	4	16	3	3	0	12	34
Exp 6	35	2	7	2	11	6	3	1	14	35
Exp 7	47	4	11	3	18	5	4	0	20	47
Total	261	21	58	16	95	23	24	10	109	261
%	100	8.04598	22.2222	6.13027	36.3985	8.81226	9.1954	3.83142	41.7625
Modality-specific units (total #)					All
	Units	F-down	P-down	Common	F-P down	F-up	P-up	Common
Exp 1	23	5	8	5	18	3	1	0
Exp 2	18	1	5	3	9	4	1	4
Exp 3	60	13	12	9	34	4	14	6
Exp 4	44	2	12	6	20	10	8	4
Exp 5	34	7	9	7	23	6	5	1
Exp 6	35	7	6	7	20	5	4	2
Exp 7	47	18	2	6	26	6	10	2
Total	261	53	54	43	150	38	43	19
%	100	20.3065	20.6897	16.4751	57.4713	14.5594	16.4751	7.27969
						Percentage data
Modality-specific units (%)		Specific		Common		Specific		Common
	Units	Fear Down	Pain Down	Down		Fear UP	Pain UP	UP
Exp 1	23	21.7391	34.7826	21.7391		13.0435	4.34783	0
Exp 2	18	5.55556	27.7778	16.6667		22.2222	5.55556	22.2222
Exp 3	60	21.6667	20	15		6.66667	23.3333	10
Exp 4	44	4.54545	27.2727	13.6364		22.7273	18.1818	9.09091
Exp 5	34	20.5882	26.4706	20.5882		17.6471	14.7059	2.94118
Exp 6	35	20	17.1429	20		14.2857	11.4286	5.71429
Exp 7	47	38.2979	4.25532	12.766		12.766	21.2766	4.25532
Mean		18.9133	22.5288	17.1995		15.6226	14.1185	7.74627

## Sheet: Fig 3a
Silencing of random prefrontal neurons (hSyn-ArchT): quantifying numbers of randomly labeled neurons in PL										Activation of random prefrontal neurons (hSyn-ChR)
	Animal	ArchT	ArchT/mm3															Mouse #	Slice			YFP	c-fos	overlapping	area (μm2)		YFP density(cells/mm3)	c-fos density(cells/mm3)	Overlap density(cells/mm3)	% in YFP	% in c-fos
	DoxArchT 26	198	6448.95							Fear recall								syn- ChR2-1	1.1		off	73	44	5	638962		4569.91	2754.47	313.008	0.0684932	0.113636
	DoxArchT 28	149	4853								Animal	Fear Laser OFF	Fear Laser ON		Pain Laser OFF	Pain Laser ON			1.3			40	70	10	652016		2453.93	4294.37	613.482	0.25	0.142857
	DoxArchT 29	99	6448.95								Syn-ChR2-1	134.3	88.2		109	100			1.4			58	114	9	638958		3630.91	7136.61	563.417	0.155172	0.0789474
	DoxArchT 30	239	7784.34								Syn-ChR2-2	123.6	97.7		125	151			1.6			47	89	14	619691		3033.77	5744.8	903.676	0.297872	0.157303
	DoxArchT 33	422	13744.7								Syn-ChR2-3	120.4	134.8		131	117											3422.13	4982.56	598.396	0.192884	0.123186
	DoxArchT 34	740	24102.1								Syn-ChR2-4	136	101.2		95	115		2	2.2		on	61	117	4	672590		3627.77	6958.17	237.886	0.0655738	0.034188
	CPAWT 1	132	4299.3								Syn-ChR2-5	131.8	140.8		131	138			2.3			53	85	10	674712		3142.08	5039.19	592.846	0.188679	0.117647
	CPAWT 2	80	2605.64								Syn-ChR2-6	105.5	157.1		133	161			2.4			57	112	13	678884		3358.45	6599.07	765.963	0.22807	0.116071
	CPAWT 4	66	2149.65								Syn-ChR2-7	158.5	59		120	115			2.6			55	99	9	674253		3262.87	5873.17	533.924	0.163636	0.0909091
	CPAWT 7	59	1921.66								Syn-ChR2-8	110.9	26.7		128	105											3347.79	6117.4	532.655	0.16149	0.0897039
	CPAWT 8	54	1758.8								Syn-ChR2-9	143.9	173		125	149		3	3.1		off	57	99	13	674711		3379.22	5869.18	770.7	0.22807	0.131313
																			3.2			73	125	12	721894		4044.92	6926.23	664.918	0.164384	0.096
Fear recall																			3.3			63	105	11	679402		3709.14	6181.91	647.628	0.174603	0.104762
	Animal	Fear Laser OFF	Fear Laser ON	%Decrease Fear	Pain Laser OFF	Pain Laser ON	% Decrease Pain												3.4			78	151	14	733854		4251.53	8230.52	763.094	0.179487	0.0927152
																											3846.2	6801.96	711.585	0.186636	0.106198
	DoxArchT 26	175.6	151.1	0.139522	92.36	178.23	-0.929731											4	4.4		off	61	128	12	672161		3630.08	7617.22	714.114	0.196721	0.09375
	DoxArchT 28	201.8	228.2	-0.130823	139.71	118.77	0.149882												4.5			54	154	14	677216		3189.53	9096.06	826.914	0.259259	0.0909091
	DoxArchT 29	165.6	186.8	-0.128019	117.41	41.43	0.647134												4.6			63	106	10	678965		3711.53	6244.8	589.132	0.15873	0.0943396
	DoxArchT 30	134	150.2	-0.120896	149.09	102.8	0.310484												4.8			82	121	15	649377		5051	7453.3	923.963	0.182927	0.123967
	DoxArchT 33	363.3	177.1	0.512524	55.49	158.86	-1.86286																				3895.53	7602.84	763.531	0.199409	0.100741
	DoxArchT 34	188.5	167.8	0.109814	133.18	138.52	-0.0400961											5	5.1		on	59	111	13	595799		3961.07	7452.18	872.778	0.220339	0.117117
	CPAWT 1	215.4	223	-0.0352832	152.65	117.56	0.229872												5.2			63	121	12	672043		3749.76	7201.92	714.24	0.190476	0.0991736
	CPAWT 2	239.5	186.9	0.219624	152.45	181.06	-0.187668												5.4			47	114	11	673041		2793.29	6775.22	653.75	0.234043	0.0964912
	CPAWT 4	166.2	99.8	0.399519	116.38	43.01	0.630435												5.5			72	121	10	678395		4245.31	7134.48	589.627	0.138889	0.0826446
	CPAWT 7	304.2	198.4	0.347798	146	127.95	0.12363																				3687.36	7140.95	707.599	0.195937	0.0988566
	CPAWT 8	206.5	204.5	0.00968523	97.92	113.97	-0.163909											6	6.2		off	80	114	13	697515		4587.71	6537.49	745.503	0.1625	0.114035
	DoxArchT25	310.4	292.3	0.0583119	172.42	100.02	0.419905												6.3			78	122	13	646617		4825.11	7546.97	804.185	0.166667	0.106557
	CPAWT 6	154.4	143.1	0.0731865	143.34	201.42	-0.40519												6.4			63	49	4	627234		4017.64	3124.83	255.088	0.0634921	0.0816327
																			6.6			63	92	13	670651		3757.54	5487.21	775.366	0.206349	0.141304
																											4297	5674.12	645.036	0.149752	0.110882
																		7	7.1		on	58	117	5	678994		3416.82	6892.55	294.553	0.0862069	0.042735
																			7.2			43	104	6	674654		2549.46	6166.13	355.738	0.139535	0.0576923
																			7.4			54	107	8	672875		3210.11	6360.76	475.571	0.148148	0.0747664
																			7.6			60	112	10	670645		3578.64	6680.13	596.44	0.166667	0.0892857
																											3188.76	6524.89	430.576	0.135139	0.0661199
																		8	8.1		off	79	41	5	678717		4655.84	2416.32	294.674	0.0632911	0.121951
																			8.2			57	27	5	700847		3253.21	1540.99	285.369	0.0877193	0.185185
																			8.4			52	120	9	670416		3102.55	7159.74	536.98	0.173077	0.075
																			8.5			67	110	6	623762		4296.51	7053.98	384.762	0.0895522	0.0545455
																											3827.03	4542.76	375.446	0.10341	0.10917
																		9	9.1		on	49	79	7	597215		3281.9	5291.23	468.843	0.142857	0.0886076
																			9.2			53	85	10	595802		3558.23	5706.59	671.364	0.188679	0.117647
																			9.3			53	91	9	697519		3039.34	5218.5	516.115	0.169811	0.0989011
																			9.4			60	22	4	646621		3711.6	1360.92	247.44	0.0666667	0.181818
																											3397.77	4394.31	475.941	0.142004	0.121743

## Sheet: Fig 3b
Fear recall (DoxArchT) place aversion: time spent in quiet zone
	Baseline	Animals
		DoxArchT 6	DoxArchT 10	DoxArchT 13	DoArchT 16	DoxArchT 17	DoxArchT 18	DoxArchT21	DoxArchT23	DoxArchT 7	DoxArchT 15
Time bins	240	66.1	85.2	137.4	104.9	76	62.9	68.9	123.2	65.6	127.3
	480	43.2	86.5	86.6	81.6	158	76	80.8	83.1	79.4	96
	720	49.1	92.1	114.9	142.8	132.2	106.3	65.3	72.8	100	98.5
	960	48	104	74.5	89.3	78.7	94.2	77.4	110.4	120.7	96.4
	1200	57.4	55.4	108.6	109.4	131.9	91.4	77	84.6	112.7	109
	Laser OFF
Time bins	240	29.6	52.8	186.3	165.1	238.6	106.5	117.5	72	140.6	233.9
	480	57.7	56	134.5	137.3	200.2	142	134.5	176.4	144.1	220.8
	720	167.7	109.6	136.2	173.4	223.2	165.5	131.7	201.4	167.9	196.5
	960	123.5	106.1	122.1	158.1	166.4	125.5	184.8	217.6	174.2	186.9
	1200	240	153.9	129	136.3	172.3	152.1	151.7	175.9	185.3	211.7
	Laser ON
Time bins	240	202.1	59.3	175.5	27.1	46.4	182.7	214.4	220.5	174.7	89.4
	480	184.1	120	104.6	164	132.7	175.6	138.6	192	155.7	187.3
	720	168.7	128.9	170.8	132.9	185.3	163.9	155.5	207.7	170.4	178.6
	960	217.4	177.6	115.1	99.5	186.2	187.5	181.9	181.9	179.8	164
	1200	226.7	118	178.1	137.6	157.7	122.6	166.6	176	192.5	172
Random neurons (hSyn-ArchT)
	Baseline	Animals
		DoxArchT 26	DoxArchT 28	DoxArchT 29	DoxArchT 30	DoxArchT 33	DoxArchT 34	CPAWT 1	CPAWT 2	CPAWT 4	CPAWT 7	CPAWT 8
Time bins	240	93.9	107.5	154.2	156.4	158.9	95.5	25.1	88.5	85.6	101.8	102
	480	122.7	129	68.4	113.4	131.2	130.6	134.9	68.1	118.9	72.1	131.7
	720	119.9	73.9	88.6	91.8	132.7	139	43.2	181.8	87.9	96.7	140.7
	960	123.2	125.7	132.9	107.8	131.1	97.8	79.4	79.6	71.1	102.6	117.1
	1200	110	100.1	93.4	115.2	134.3	126.8	129.9	128.1	107.3	85.9	136.9
	Laser OFF
Time bins	240	233.9	165.1	238.6	106.5	117.5	72	137.3	201	111.1	173.2	161.2
	480	220.8	137.3	200.2	142	134.5	176.4	146.4	186	167.1	227.5	160.7
	720	196.5	173.4	223.2	165.5	131.7	201.4	119.1	109.1	133	216.6	142.9
	960	186.9	158.1	166.4	125.5	184.8	217.6	146.5	136.5	115.3	236.2	112.3
	1200	211.7	136.3	172.3	152.1	151.7	175.9	146.3	193.5	169.2	206.5	145.1
	Laser ON
Time bins	240	89.4	27.1	46.4	182.7	214.4	220.5	122.9	173	141.6	175.2	169.7
	480	187.3	164	132.7	175.6	138.6	192	197	161.4	165.9	213	103.6
	720	178.6	132.9	185.3	163.9	155.5	207.7	173.8	182	176.2	211	60.6
	960	164	99.5	186.2	187.5	181.9	181.9	118.7	162.7	160	219.7	122.8
	1200	172	137.6	157.7	122.6	166.6	176	129.4	189.8	123.6	217	140.3

## Sheet: Fig 3c
Fear:DoxArchT Reward learning: % accuracy per session
	Animal	Session 1	Session 2	Session 3	Session 4	Session 5	Session 6
	DoxArchT 6	75	66.667	100	79.167	76.667	100
	DoxArchT 10	71.429	76	71.429	85	89.474	100
	DoxArchT 13	76.667	85.714	69.565	87.5	100	100
	DoxArchT 16	93.333	93.333	90.909	100	96.667	96.667
	DoxArchT 17	86.667	78.571	75	86.957	96.667	100
	DoxArchT 18	96.667	88	93.3	100	87.5	95.455
	DoxArchT 21	96.667	91.667	80.769	100	100	100
	DoxArchT 23	93.333	83.333	100	66.667	94.737	96.667
	DoxArchT 7		90	88.235	100	100	92.308
	DoxArchT 15	71.429			90	96.667	96.667
	DoxArchT 3	100	96	93.333	100	100	100
	DoxArchT 9	33.333	100	93.333	93.333	100	87.5
	DoxArchT 12	66.667	69.565	84.615	88.235	96.552	100
	DoxArchT 14	93.333	100	90.909	93.75	100	100
	DoxArchT 19	93.333	90	84.615	75	95	95.652
	DoxArchT 20	100	83.333	80.952	93.333	100	95.833
Fear:DoxArchT Reward Test
		Laser ON			Laser ON
	Animal	Responding trials	Correct trials	% accuracy	Responding trials	Correct trials	% accuracy
	DoxArchT 6	24	24	0.923077	37	31	0.837838
	DoxArchT 10	41	41	0.911111	31	30	0.967742
	DoxArchT 13	28	28	1	24	24	1
	DoxArchT 16	46	46	1	30	30	1
	DoxArchT 17	15	15	1	14	14	1
	DoxArchT 18	20	20	0.952381	16	15	0.9375
	DoxArchT 21	25	25	0.961538	19	19	1
	DoxArchT 23	47	47	0.94	56	52	0.928571
	DoxArchT 7	16	16	1	26	21	0.807692
	DoxArchT 15	42	42	1	45	41	0.911111
	DoxArchT 3	38	38	0.974359	42	40	0.952381
	DoxArchT 9	30	30	0.967742	38	38	1
	DoxArchT 12	31	31	1	35	34	0.971429
	DoxArchT 14	38	38	1	45	43	0.955556
	DoxArchT 19	15	15	1	39	38	0.974359
	DoxArchT 20	32	32	1	34	34	1

## Sheet: Fig 3d
Freeezing duration innate fear					Tonic pain innate fear																			% in YFP
					Pain behaviour : time (s)			Mouse #	Slice			YFP	c-fos	overlapping	area (μm2)		YFP density(cells/mm3)	c-fos density(cells/mm3)	Overlap density(cells/mm3)	% in YFP	% in c-fos			Laser OFF	Laser ON
mouse	Time freezing (sec): Laser Off	Time freezing (sec): Laser On			Laser OFF	Laser ON		TMT- ChR2-1	1.1		on	54	108	9	316506		6824.51	13649	1137.42	0.166667	0.0833333		1		0.142798
1	69	123.4			115	90			1.2			54	85	5	388351		5561.97	8754.96	514.997	0.0925926	0.0588235		2	0.0489832
2	21.6	66.4			150	140			1.3			46	98	9	336362		5470.29	11654.1	1070.27	0.195652	0.0918367		3		0.15682
3	62.3	172.8			70	76			1.4			43	90	5	348046		4941.87	10343.5	574.636	0.116279	0.0555556		4	0.0676768
4	51.4	98.6			104	87											5699.66	11100.4	824.332	0.142798	0.0723873		5	0.0518549
5	72.3	131.8			143	111		2	2.1		off	41	85	2	311657		5262.19	10909.4	256.692	0.0487805	0.0235294		6		0.14703
6	75.1	67.6			126	84			2.2			35	80	3	337762		4144.93	9474.13	355.28	0.0857143	0.0375		7		0.148646
7	41.6	135.6			128	126			2.3			45	78	1	338225		5321.89	9224.62	118.264	0.0222222	0.0128205		8	0.0921849
8	84	111.7			152	88			2.4			51	84	2	317939		6416.33	10568.1	251.621	0.0392157	0.0238095		9	0.0649749
9	187.6	122.7			115	109											5286.34	10044.1	245.464	0.0489832	0.0244149
								3	3.1		on	56	110	8	368793		6073.87	11930.8	867.696	0.142857	0.0727273
									3.2			45	90	6	325345		5532.6	11065.2	737.68	0.133333	0.0666667
									3.3			41	87	9	389343		4212.23	8938.14	924.635	0.219512	0.103448
									3.4			38	78	5	343024		4431.18	9095.57	583.049	0.131579	0.0641026
																	5062.47	10257.4	778.265	0.15682	0.0767362
								4	4.1		off	55	81	5	318152		6914.94	10183.8	628.631	0.0909091	0.0617284
									4.2			45	81	2	382340		4707.85	#REF!	209.238	0.0444444	0.0246914
									4.3			45	65	2	342616		5253.7	7588.68	233.498	0.0444444	0.0307692
									4.4			44	56	4	374855		4695.14	5975.64	426.831	0.0909091	0.0714286
																	5392.91	#REF!	374.549	0.0676768	0.0471544
								5	5.1		off	78	110	4	394063		7917.52	11165.7	406.027	0.0512821	0.0363636
									5.2			65	98	5	412226		6307.22	9509.34	485.171	0.0769231	0.0510204
									5.3			47	87	3	384804		4885.6	9043.55	311.847	0.0638298	0.0344828
									5.4			65	87	1	434242		5987.44	8013.96	92.1144	0.0153846	0.0114943
																	6274.44	9433.15	323.79	0.0518549	0.0333403
								6	6.1		on	66	96	10	396467		6658.81	9685.54	1008.91	0.151515	0.104167
									6.2			63	111	11	309239		8149.03	14357.8	1422.85	0.174603	0.0990991
									6.3			68	87	10	700728		3881.68	4966.26	570.835	0.147059	0.114943
									6.4			87	84	10	631048		5514.64	5324.48	633.866	0.114943	0.119048
																	6051.04	8583.52	909.114	0.14703	0.109314
								7	7.1		on	68	98	11	318151		8549.39	12321.2	1382.99	0.161765	0.112245
									7.2			70	85	10	338165		8279.98	10054.3	1182.85	0.142857	0.117647
									7.3			70	114	8	338052		8282.74	13489	946.599	0.114286	0.0701754
									7.4			74	107	13	337098		8780.83	12696.6	1542.58	0.175676	0.121495
																	8473.23	12140.3	1263.76	0.148646	0.105391
								8	8.1		off	67	101	2	380657		7040.46	10613.2	210.163	0.0298507	0.019802
									8.2			45	78	4	327281		5499.86	9533.09	488.877	0.0888889	0.0512821
									8.3			38	99	7	405797		3745.71	9758.57	690	0.184211	0.0707071
									8.4			76	95	5	507721		5987.54	7484.43	393.917	0.0657895	0.0526316
																	5568.39	9347.33	445.739	0.0921849	0.0486057
								9	9.1		off	67	89	4	346268		7739.68	10281.1	462.07	0.0597015	0.0449438
									9.2			48	110	2	353714		5428.11	12439.4	226.171	0.0416667	0.0181818
									9.3			51	112	7	390912		5218.57	11460.4	716.275	0.137255	0.0625
									9.4			47	97	1	328935		5715.42	11795.7	121.605	0.0212766	0.0103093
																	6025.44	11494.1	381.53	0.0649749	0.0339837

## Sheet: Fig 4a
Inflammatory heat hyperalgesia												Neuropathic mechanical allodynia
BASELINE		ip.			Av.	co.			Av.				Timepoint	post FC, day 4 after SNI
Fear Con.	#1	6.1	7.3	6.1	6.5	13.7	2.3	6.1	7.36667				Filament	0.02		0.07		0.16		0.40		0.60		1.0		Sum		Δ Basal		40% Thres		60% Thres		Sum 0.16- (inc)		Δ Sum 0,16-
	#2	6.7	7.1	9.5	7.76667	9.5	8.5	7.5	8.5				Mouse	L	R	L	R	L	R	L	R	L	R	L	R	L	R	L	R	L	R	L	R	L	R	L	R
	#3	5.6	8.5	6.1	6.73333	6.9	12.7	12.1	10.5667			FC, SNI	C27	0	60	0	80	40	100	80	100	40	100	80	100	240	540	120	380	0.16	0.02	0.4	0.02	40	240	40	220
	#4	4.7	11.5	7.9	8.03333	6.7	4.7	7.8	6.4				C28	0	60	0	100	20	100	40	100	80	100	80	100	220	560	0	420	0.4	0.02	0.6	0.02	20	260	0	260
	#5	7.5	5.6	4.5	5.86667	5.3	9.6	7.8	7.56667				C29	0	40	60	40	40	60	40	100	20	100	100	100	260	440	120	240	0.07	0.02	0.07	0.16	100	140	100	60
	#6	6.1	13.7	3.7	7.83333	11.9	5.8	7.9	8.53333				C30	0	60	20	60	40	100	80	100	100	100	100	100	340	520	260	260	0.16	0.02	0.4	0.02	60	220	60	160
CFA Control	#7	6.7	7.5	7.8	7.33333	5.1	6.5	7.1	6.23333			FC, Sham	C31	0	0	0	20	20	20	80	80	80	60	100	100	280	280	40	0	0.4	0.4	0.4	0.4	20	40	0	40
	#8	8.1	7.5	12.1	9.23333	11.5	6.1	3.4	7				C32	0	0	20	0	20	0	40	40	40	80	80	80	200	200	60	-20	0.4	0.4	1	0.6	40	0	20	-40
	#9	7.5	8.1	6.5	7.36667	6.1	6.8	7.1	6.66667				C33	0	20	0	0	20	20	20	20	80	20	100	60	220	140	0	0	0.6	1	0.6	1	20	40	20	20
	#10	6.8	7.1	11.5	8.46667	9.1	6.5	7.1	7.56667				C34	0	0	0	20	0	0	40	20	80	60	80	60	200	160	80	40	0.4	0.6	0.6	0.6	0	20	0	-20
	#11	7.8	7.9	7.8	7.83333	11.1	6.8	7.1	8.33333			no FC, SNI	C35	20	60	20	60	20	100	40	100	40	100	60	100	200	520	40	380	0.4	0.02	1	0.02	60	220	40	160
	#12	12.3	6.5	4.3	7.7	9.7	9.5	6.1	8.43333				C36	0	80	60	100	40	100	60	100	80	100	80	100	320	580	100	340	0.07	0.02	0.07	0.02	100	280	100	260
													C37	0	80	20	60	0	100	20	100	60	100	100	100	200	540	-40	320	0.6	0.02	0.6	0.02	20	240	20	220
													C38	0	100	20	100	0	100	40	100	60	100	60	100	180	600	20	360	0.4	0.02	0.6	0.02	20	300	0	260
												FC, SNI	C39	0	80	20	80	20	80	40	100	40	100	60	100	180	540	40	360	0.4	0.02	1	0.02	40	240	0	200
AFTER CONDITION													C40	0	80	20	80	20	100	60	100	100	100	100	100	300	560	160	440	0.4	0.02	0.4	0.02	40	260	40	260
Fear Con.	#1	8.7	7.1	7.3	7.7	6.4	6.5	7.1	6.66667				C41	20	60	0	80	40	100	100	100	100	100	100	100	360	540	80	280	0.16	0.02	0.4	0.02	60	240	40	220
	#2	7.3	9.1	4.5	6.96667	4.6	9.2	7.5	7.1				C42	0	80	0	100	20	100	40	100	60	100	60	100	180	580	20	420	0.4	0.02	0.6	0.02	20	280	0	260
	#3	7.1	5.6	8.1	6.93333	6.7	6.3	7.1	6.7			FC, Sham	C43	0	0	20	0	20	0	40	40	60	60	100	80	240	180	-80	-120	0.4	0.4	0.6	0.6	40	0	-40	-40
	#4	7.8	9.1	5.9	7.6	7.7	6.1	8.4	7.4				C44	0	20	0	0	20	40	0	60	80	60	100	100	200	280	0	0	0.6	0.16	0.6	0.4	20	60	20	40
	#5	8.5	8.6	9.1	8.73333	6.5	7.8	9.1	7.8				C45	0	20	0	0	0	20	20	20	20	80	40	80	80	220	-60	80	1	0.6	1.4	0.6	0	40	-20	20
	#6	7.5	11.1	6.9	8.5	5.9	6.5	7.5	6.63333				C46	20	20	0	0	20	0	0	20	40	40	60	80	140	160	-60	20	0.6	0.6	1	1	40	20	-20	20
CFA Control	#7	8.1	9.5	10.1	9.23333	6.1	7.8	9.4	7.76667				Mean	3	46	14	49	21	62	44	75	63	83	82	92	227	407	45	210	0.401	0.22	0.617	0.279	38	157	21	129
	#8	9.1	4.1	6.5	6.56667	11.1	10.1	4.5	8.56667				SD	7.32695	33.1504	18.4676	40.2492	13.7267	43.4802	26.4376	34.2591	25.3606	24.5164	19.3581	13.6111	68.1407	177.144	82.3024	185.982	0.218918	0.292215	0.327351	0.342835	27.4533	113.56	36.4042	115.435
	#9	4.6	7.5	8.4	6.83333	7.3	6.2	8.1	7.2				SEM	1.63836	7.41265	4.12948	9	3.06937	9.72246	5.91163	7.66056	5.67079	5.48203	4.32861	3.04354	15.2367	39.6106	18.4034	41.5869	0.0489516	0.0653412	0.073198	0.0766602	6.13875	25.3927	8.14022	25.8121
	#10	10.5	8.2	6.5	8.4	9.1	6.8	7.5	7.8
	#11	7.9	8.5	6.1	7.5	10.2	6.9	7.5	8.2
	#12	4.5	4.6	9.1	6.06667	9.2	9.1	4.5	7.6
													Timepoint	pre FC, day 4 after SNI
													Filament	0.02		0.07		0.16		0.40		0.60		1.0		Sum		Δ Basal		40% Thres		60% Thres		Sum 0.16- (inc)		Δ Sum 0,16-
													Mouse	L	R	L	R	L	R	L	R	L	R	L	R	L	R	L	R	L	R	L	R	L	R	L	R
AFTER CFA 2DAYS												no Fc, Sham	C52	0	0	0	20	0	20	60	40	40	0	20	80	120	160	0	-20	0.4	0.4	0.4	1	0	40	0	40
Fear Con.	#1	0.9	1.2	0.6	0.9	4.4	2.6	2.1	3.03333				C53	20	0	0	20	0	40	0	20	40	20	40	40	100	140	-100	-60	0.6	0.16	1.4	1.4	20	60	20	40
	#2	1.1	0.9	1.9	1.3	3.1	4.2	6.8	4.7				C54	0	20	20	0	0	0	40	80	60	20	100	40	220	160	40	-100	0.4	0.4	0.6	0.4	20	20	-20	-40
	#3	0.4	0.9	0.9	0.733333	5.3	1.9	2.9	3.36667				C55	0	0	0	0	0	0	0	0	20	20	60	60	80	80	-80	-100	1	1	1	1	0	0	-40	-20
	#4	2.1	1.6	1.6	1.76667	3.9	6.4	5.6	5.3				C56	0	20	0	0	20	0	20	20	20	40	40	60	100	140	-40	-60	1	0.6	1.4	1	20	20	-20	-20
	#5	0.9	1.3	1.7	1.3	4.3	2.3	2.8	3.13333				C57	20	0	20	0	20	0	60	40	40	60	80	100	240	200	60	0	0.4	0.4	0.4	0.6	60	0	20	-40
	#6	1.4	0.5	1.1	1	2.1	5.2	5.8	4.36667				C58	0	0	0	0	0	40	40	20	60	100	60	100	160	260	0	40	0.4	0.16	0.6	0.6	0	40	-20	0
CFA Control	#7	1.7	1.3	1.4	1.46667	7.6	4.3	2.1	4.66667				C59
	#8	0.9	1.7	0.3	0.966667	4.9	11.4	5.8	7.36667			no FC, SNI	C60	0	20	0	60	0	100	40	100	40	100	100	100	180	480	20	240	0.4	0.07	1	0.07	0	180	-20	120
	#9	1.1	2.7	0.6	1.46667	4.6	10.2	6.9	7.23333				C61	0	40	0	40	20	40	20	60	20	100	80	100	140	380	20	300	1	0.02	1	0.4	20	120	0	120
	#10	0.4	0.2	1.7	0.766667	5.3	11.1	7.5	7.96667				C62	20	80	0	80	20	60	20	100	20	100	60	100	140	520	40	280	1	0.02	1	0.02	40	220	0	180
	#11	0.9	2.3	0.9	1.36667	5.2	9.4	3.5	6.03333				C63	0	40	0	40	0	60	20	60	20	80	40	100	80	380	-80	240	1	0.02	1.4	0.16	0	140	-60	60
	#12	1.6	1.5	2.8	1.96667	5.4	5.6	4.5	5.16667				Mean	5.45455	20	3.63636	23.6364	7.27273	32.7273	29.0909	49.0909	34.5455	58.1818	61.8182	80	141.818	263.636	-10.9091	69.0909	0.690909	0.295455	0.927273	0.604545	16.3636	76.3636	-12.7273	40
													SD	9.34199	25.2982	8.0904	28.026	10.0905	32.5856	20.7145	33.8982	15.7249	39.4508	26.007	25.2982	54.0034	151.478	55.3994	161.335	0.301511	0.306116	0.382337	0.448405	19.633	76.3247	24.1209	73.7564
													SEM	2.81672	7.6277	2.43935	8.45015	3.0424	9.82491	6.24566	10.2207	4.74124	11.8949	7.8414	7.6277	16.2826	45.6722	16.7035	48.6444	0.0909091	0.0922976	0.115279	0.135199	5.91957	23.0128	7.27273	22.2384
AFTER CFA 21DAYS
Fear Con.	#1	2.1	2.5	3.6	2.73333	5.1	4.2	5.6	4.96667
	#2	2.9	1.5	2.1	2.16667	4.9	7.8	6.5	6.4
	#3	2.2	1.8	4.5	2.83333	7.8	8.1	7.7	7.86667
	#4	0.9	2.1	3.3	2.1	9.1	6.4	6.5	7.33333
	#5	3.1	1.9	4.4	3.13333	6.8	4.5	10.4	7.23333
	#6	1.9	2.2	3.8	2.63333	7.1	7.5	8.1	7.56667
CFA Control	#7	3.1	3.5	4.1	3.56667	6.1	5.4	8.1	6.53333
	#8	2.5	2.7	1.9	2.36667	10.5	5.1	5.4	7
	#9	0.9	3.6	2.1	2.2	6.2	7.2	6.1	6.5
	#10	3.4	3.2	1.2	2.6	9.4	6.1	7.4	7.63333
	#11	4.4	3.4	2.7	3.5	7.5	6.6	11.1	8.4
	#12	0.2	3.6	2.3	2.03333	7.9	5.9	9.7	7.83333

[truncated: 19 more sheets: Fig 4b, Fig 4c, Fig 4e, Fig 5b, Fig 5c, Fig 5d, Fig 5e, ED Fig 1b, ED Fig 1d, ED Fig 2a, ED Fig 2c, ED Fig 2d, ED Fig 5a, ED Fig 5b, ED Fig 5c, ED Fig 6a, ED Fig 6b+c, ED Fig 9c, ED Fig 9d]
